# Supplementary material for: The Y-Chromosome Tree Bursts into Leaf: 13,000 High-Confidence SNPs Covering the Majority of Known Clades
Source: Mol Biol Evol. 2014 Dec 2;32(3):661–73. doi: 10.1093/molbev/msu327 (PMC4327154; doi:10.1093/molbev/msu327)
Supplement: Supplementary Data [file supp_msu327_FigureS4.txt]

Figure S4: Phylogenetic tree with named branches.
Refer to Table S11 to find variants on specific numbered branches.


  +ancestral  
  |  
  |     +bkl-46
  |  +--2  
  |  |  +bkl-2
  |  |  
  |  |                                                  +eng-H38
  |  |                                               +-20  
  |  |                                            +-19  +den-82-83
  |  |                                            |  |  
  |  |                                         +-18  +bav-27
  |  |                                         |  |  
  |  |                                         |  +den-192
  |  |                                         |  
  |  |                                         |     +den-191
  |  |                                         |     |  
  |  |                                         |  +-22-nor-3
  |  |                                         |  |  |  
  |  |                                         |  |  +nor-25
  |  |                                         |  |  |  
  |  |                                         |  |  +nor-9
  |  |                                         |  |  
  |  |                                         |  |           +eng-W13
  |  |                                         |  |           |  
  |  |                                         |  |        +-26-ire-0068
  |  |                                         |  |        |  |  
  |  |                                         |  |        |  |  +ire-0052
  |  |                                         |  |     +-25  +-27  
  |  |                                         |  |     |  |     +ire-0053
  |  |                                         |  |     |  |  
  |  |                                         |  |     |  +ire-0100
  |  |                                         |  |     |  
  |  |                                         |  |  +-24-ire-55
  |  |                                         |  |  |  |  
  |  |                                      +-17-21-23  +nor-29
  |  |                                      |  |  |  |  
  |  |                                      |  |  |  +CEU-NA12154
  |  |                                      |  |  |  
  |  |                                      |  |  +ork-022m
  |  |                                      |  |  |  
  |  |                                      |  |  |  +spa-22
  |  |                                      |  |  |  |  
  |  |                                      |  |  +-28-bas-8
  |  |                                      |  |  |  |  
  |  |                                      |  |  |  +spa-31
  |  |                                      |  |  |  
  |  |                                      |  |  |     +hun-26
  |  |                                      |  |  |     |  
  |  |                                      |  |  |     |           +bas-4
  |  |                                      |  |  |     |        +-34  
  |  |                                      |  |  |     |        |  +bas-10
  |  |                                      |  |  |     |        |  
  |  |                                      |  |  |     |     +-33-bas-15
  |  |                                      |  |  |     |     |  |  
  |  |                                      |  |  |     |     |  +spa-60u
  |  |                                      |  |  |     |     |  
  |  |                                      |  |  |     |  +-32-ork-567
  |  |                                      |  |  |     |  |  |  
  |  |                                      |  |  |  +-30-31  +bav-32
  |  |                                      |  |  |  |  |  |  
  |  |                                      |  |  |  |  |  +CEU-NA12874
  |  |                                      |  |  |  |  |  
  |  |                                      |  |  |  |  +nor-8
  |  |                                      |  |  |  |  |  
  |  |                                      |  |  |  |  +bas-6
  |  |                                      |  |  |  |  
  |  |                                      |  |  +-29-bav-41
  |  |                                      |  |  |  |  
  |  |                                      |  |  |  |  +bas-11
  |  |                                      |  |  |  +-35  
  |  |                                      |  |  |  |  |  +CEU-NA12716
  |  |                                      |  |  |  |  +-36  
  |  |                                      |  |  |  |     +CEU-NA12707
  |  |                                      |  |  |  |  
  |  |                                      |  |  |  |  +TSI-NA20752
  |  |                                      |  |  |  +-37  
  |  |                                      |  |  |  |  +spa-53
  |  |                                      |  |  |  |  
  |  |                                      |  |  |  +ork-575
  |  |                                      |  |  |  |  
  |  |                                      |  |  |  +bas-7
  |  |                                      |  |  |  
  |  |                                      |  |  |  +bas-13
  |  |                                      |  |  |  |  
  |  |                                      |  |  +-38-bas-1
  |  |                                      |  |  |  |  
  |  |                                      |  |  |  +bas-5
  |  |                                      |  |  |  
  |  |                                      |  |  +ire-0116
  |  |                                      |  |  |  
  |  |                                      |  |  +CEU-NA07357
  |  |                                      |  |  |  
  |  |                                      |  |  +fri-1516
  |  |                                      |  |  |  
  |  |                                      |  |  +ser-5
  |  |                                      |  |  |  
  |  |                                      |  |  +CEU-NA12144
  |  |                                      |  |  |  
  |  |                                      |  |  +TSI-NA20792
  |  |                                      |  |  |  
  |  |                                      |  |  |  +ire-0109
  |  |                                      |  |  +-39  
  |  |                                      |  |  |  +ire-0107
  |  |                                      |  |  |  
  |  |                                      |  |  |  +ork-571
  |  |                                      |  |  +-40  
  |  |                                      |  |  |  +ire-132
  |  |                                      |  |  |  
  |  |                                      |  |  |     +TSI-NA20798
  |  |                                      |  |  |  +-42  
  |  |                                      |  |  |  |  +TSI-NA20803
  |  |                                      |  |  +-41  
  |  |                                      |  |  |  |  +TSI-NA20806
  |  |                                      |  |  |  +-43  
  |  |                                      |  |  |     +TSI-NA20538
  |  |                                      |  |  |  
  |  |                                      |  |  |  +TSI-NA20759
  |  |                                      |  |  +-44  
  |  |                                      |  |  |  +CEU-NA11994
  |  |                                      |  |  |  
  |  |                                      |  |  |  +eng-F58
  |  |                                      |  |  +-45  
  |  |                                      |  |  |  +eng-O23
  |  |                                      |  |  |  
  |  |                                      |  |  +spa-47
  |  |                                      |  |  |  
  |  |                                      |  |  +hun-2
  |  |                                      |  |  |  
  |  |                                      |  |  |  +bas-3
  |  |                                      |  |  +-46  
  |  |                                      |  |  |  +bas-9
  |  |                                      |  |  |  
  |  |                                      |  |  +TSI-NA20783
  |  |                                      |  |  |  
  |  |                                      |  |  +ire-0078
  |  |                                      |  |  |  
  |  |                                      |  |  +spa-25
  |  |                                      |  |  |  
  |  |                                      |  |  +spa-37
  |  |                                      |  |  |  
  |  |                                      |  |  +ork-585
  |  |                                      |  |  |  
  |  |                                      |  |  +bas-2
  |  |                                      |  |  |  
  |  |                                      |  |  +CEU-NA11831
  |  |                                      |  |  |  
  |  |                                      |  |  +eng-W17
  |  |                                      |  |  |  
  |  |                                      |  |  +den-150
  |  |                                      |  |  |  
  |  |                                      |  |  +bav-19
  |  |                                      |  |  |  
  |  |                                      |  |  |  +ire-74
  |  |                                      |  |  |  |  
  |  |                                      |  |  |  |  +ire-0136
  |  |                                      |  |  +-47-48  
  |  |                                      |  |  |  |  +ire-0059
  |  |                                      |  |  |  |  
  |  |                                      |  |  |  +bas-18
  |  |                                      |  |  |  |  
  |  |                                      |  |  |  +eng-W11
  |  |                                      |  |  |  |  
  |  |                                      |  |  |  +nor-24
  |  |                                      |  |  |  
  |  |                                      |  |  +ork-577
  |  |                                      |  |  |  
  |  |                                      |  |  +spa-54u
  |  |                                      |  |  |  
  |  |                                      |  |  +bav-54
  |  |                                      |  |  |  
  |  |                                      |  |  +spa-41
  |  |                                      |  |  |  
  |  |                                      |  |  +spa-63
  |  |                                      |  |  |  
  |  |                                      |  |  +CEU-NA12043
  |  |                                      |  |  |  
  |  |                                      |  |  +CEU-NA10851
  |  |                                      |  |  |  
  |  |                                      |  |  +eng-H18
  |  |                                      |  |  |  
  |  |                                      |  |  +bas-12
  |  |                                      |  |  |  
  |  |                                      |  |  +ork-552
  |  |                                      |  |  |  
  |  |                                      |  |  +eng-G9
  |  |                                      |  |  |  
  |  |                                      |  |  +ork-584
  |  |                                      |  |  |  
  |  |                                      |  |  +eng-O93
  |  |                                      |  |  |  
  |  |                                      |  |  +spa-2
  |  |                                      |  |  |  
  |  |                                      |  |  +TSI-NA20581
  |  |                                      |  |  |  
  |  |                                      |  |  +CEU-NA12814
  |  |                                      |  |  |  
  |  |                                      |  |  +nor-28
  |  |                                      |  |  |  
  |  |                                      |  |  +eng-F6
  |  |                                      |  |  |  
  |  |                                      |  |  +TSI-NA20810
  |  |                                      |  |  |  
  |  |                                      |  |  +ire-112
  |  |                                      |  |  |  
  |  |                                      |  |  +ork-007
  |  |                                      |  |  |  
  |  |                                      |  |  +eng-W20
  |  |                                      |  |  |  
  |  |                                      |  |  +CEU-NA12812
  |  |                                      |  |  |  
  |  |                                      |  |  +ire-0120
  |  |                                      |  |  |  
  |  |                                      |  |  +spa-60
  |  |                                      |  |  
  |  |                                      |  |  +den-34
  |  |                                      |  +-49  
  |  |                                      |  |  |  +eng-F2
  |  |                                      |  |  +-50  
  |  |                                      |  |     +nor-27
  |  |                                      |  |  
  |  |                                      |  |        +hun-40
  |  |                                      |  |     +-53  
  |  |                                      |  |     |  |  +eng-O44
  |  |                                      |  |     |  +-54  
  |  |                                      |  |     |     +TSI-NA20586
  |  |                                      |  |     |  
  |  |                                      |  |     |  +fri-1329
  |  |                                      |  |     |  |  
  |  |                                      |  |  +-52-55-CEU-NA07048
  |  |                                      |  |  |  |  |  
  |  |                                      |  |  |  |  |  +eng-O45
  |  |                                      |  |  |  |  +-56  
  |  |                                      |  |  |  |     +fri-1718
  |  |                                      |  |  |  |  
  |  |                                      |  |  |  |  +bav-29
  |  |                                      |  +-51  +-57  
  |  |                                      |  |  |     +ork-008
  |  |                                      |  |  |  
  |  |                                      |  |  |        +bav-8
  |  |                                      |  |  |     +-60  
  |  |                                      |  |  |  +-59  +fri-1324
  |  |                                      |  |  |  |  |  
  |  |                                      |  |  +-58  +den-190
  |  |                                      |  |     |  
  |  |                                      |  |     +hun-46
  |  |                                      |  |  
  |  |                                      |  |     +den-SN
  |  |                                      |  |  +-62  
  |  |                                      |  |  |  +den-186
  |  |                                      |  |  |  
  |  |                                      |  +-61-ork-564
  |  |                                      |  |  |  
  |  |                                      |  |  |  +ork-004
  |  |                                      |  |  +-63  
  |  |                                      |  |  |  +CEU-NA12872
  |  |                                      |  |  |  
  |  |                                      |  |  +fri-1313
  |  |                                      |  |  
  |  |                                      |  |  +fri-1788
  |  |                                      |  +-64  
  |  |                                      |  |  +den-104
  |  |                                      |  |  
  |  |                                      |  +den-36
  |  |                                      |  |  
  |  |                                      |  +fri-1317
  |  |                                      |  |  
  |  |                                      |  +den-189
  |  |                                      |  
  |  |                                      |  +gre-10
  |  |                                      |  |  
  |  |                                   +-16-65-bav-31
  |  |                                   |  |  |  
  |  |                                   |  |  +gre-80
  |  |                                   |  |  
  |  |                                   |  |           +hun-3
  |  |                                   |  |        +-69  
  |  |                                   |  |        |  +bav-56
  |  |                                   |  |        |  
  |  |                                   |  |     +-68-eng-O15
  |  |                                   |  |     |  |  
  |  |                                   |  |  +-67  +ser-7
  |  |                                   |  |  |  |  
  |  |                                   |  |  |  +spa-40
  |  |                                +-15  |  |  
  |  |                                |  |  +-66-tur-11
  |  |                                |  |  |  |  
  |  |                                |  |  |  +bhu-1953
  |  |                                |  |  |  |  
  |  |                                |  |  |  +hun-34
  |  |                                |  |  |  
  |  |                                |  |  |     +hun-33
  |  |                                |  |  |  +-71  
  |  |                                |  |  +-70  +spa-26u
  |  |                                |  |     |  
  |  |                                |  |     +TSI-NA20785
  |  |                                |  |  
  |  |                                |  +bhu-0984
  |  |                                |  
  |  |                                |                 +ork-036m
  |  |                                |                 |  
  |  |                                |              +-77-nor-26
  |  |                                |              |  |  
  |  |                                |              |  +nor-23
  |  |                                |              |  |  
  |  |                                |              |  +eng-hgR1a
  |  |                                |              |  
  |  |                                |              |     +ork-583
  |  |                                |              |  +-79  
  |  |                                |           +-76-78  +ork-010
  |  |                                |           |  |  |  
  |  |                                |           |  |  +ork-579
  |  |                                |           |  |  
  |  |                                |           |  +saa-1
  |  |                                |           |  |  
  |  |                             +-14           |  +ork-565
  |  |                             |  |           |  
  |  |                             |  |           |     +bav-52
  |  |                             |  |           |     |  
  |  |                             |  |           |  +-81     +ser-27
  |  |                             |  |           |  |  |  +-83  
  |  |                             |  |           |  |  +-82  +hun-25
  |  |                             |  |           |  |     |  
  |  |                             |  |           |  |     +ser-19
  |  |                             |  |           |  |  
  |  |                             |  |           |  |  +hun-35
  |  |                             |  |        +-75-80-84  
  |  |                             |  |        |  |  |  +hun-28
  |  |                             |  |        |  |  |  
  |  |                             |  |        |  |  +den-30
  |  |                             |  |        |  |  
  |  |                             |  |        |  |  +tur-17
  |  |                             |  |        |  +-85  
  |  |                             |  |        |  |  +hun-38
  |  |                          +-13  |        |  |  
  |  |                          |  |  |        |  +hun-43
  |  |                          |  |  |        |  
  |  |                          |  |  |        |  +bav-26
  |  |                          |  |  |     +-74-86  
  |  |                          |  |  |     |  |  +hun-39
  |  |                          |  |  |     |  |  
  |  |                          |  |  |     |  +TSI-NA20796
  |  |                          |  |  |     |  |  
  |  |                          |  |  |  +-73  +bhu-0956
  |  |                          |  |  |  |  |  |  
  |  |                          |  |  |  |  |  +gre-15
  |  |                          |  |  |  |  |  
  |  |                       +-12  |  +-72  |  +nor-16
  |  |                       |  |  |     |  +-87  
  |  |                       |  |  |     |     +CEU-NA12155
  |  |                       |  |  |     |  
  |  |                       |  |  |     +ork-026m
  |  |                       |  |  |  
  |  |                       |  |  +bhu-1157
  |  |                       |  |  
  |  |                       |  |        +bhu-1564
  |  |                       |  |     +-90  
  |  |                       |  |     |  +bhu-1813
  |  |                       |  |  +-89  
  |  |                       |  |  |  |  +eng-hgQ-1
  |  |                       |  +-88  +-91  
  |  |                       |     |     +MXL-NA19664
  |  |                       |     |  
  |  |                       |     +eng-hgQ-2
  |  |                       |  
  |  |                       |                       +saa-6
  |  |                       |                       |  
  |  |                       |                    +-99-saa-13
  |  |                       |                    |  |  
  |  |                       |                 +-98  +saa-2
  |  |                       |                 |  |  
  |  |                       |              +-97  +nor-13
  |  |                       |              |  |  
  |  |                       |              |  |  +saa-18
  |  |                       |              |  +-100  
  |  |                       |              |     +saa-7
  |  |                       |              |  
  |  |                       |              |           +saa-8
  |  |                       |              |           |  
  |  |                       |           +-96        +-104-saa-12
  |  |                       |           |  |        |  |  
  |  |                       |           |  |        |  +saa-16
  |  |                       |           |  |     +-103  |  
  |  |                       |           |  |     |  |  +saa-15
  |  |                       |           |  |  +-102  |  
  |  |                       |        +-95  |  |  |  +saa-3
  |  |                       |        |  |  +-101  |  
  |  |                       |        |  |     |  +saa-17
  |  |                       |        |  |     |  
  |  |                       |        |  |     +gre-37
  |  |                       |     +-94  |  
  |  |                       |     |  |  |  +tur-15
  |  |                       |     |  |  +-105  
  |  |                       |     |  |     +bhu-1582
  |  |                       |     |  |  
  |  |                       |  +-93  +gre-192
  |  |                       |  |  |  
  |  |                       |  |  |     +CHB-NA18558
  |  |                       |  |  |  +-107  
  |  |                       |  |  |  |  +CHB-NA18608
  |  |                       |  |  +-106  
  |  |                       |  |     |  +bhu-1142
  |  |                       |  |     +-108  
  |  |                       |  |        +bhu-1586
  |  |                       |  |  
  |  |                       |  |              +CHB-NA18633
  |  |                       |  |           +-113  
  |  |                       |  |        +-112  +CHB-NA18611
  |  |                       |  |        |  |  
  |  |                       |  |     +-111  +bhu-1609
  |  |                    +-11-92     |  |  
  |  |                    |  |  |     |  +CHB-NA18605
  |  |                    |  |  |     |  
  |  |                    |  |  |     |              +CHB-NA18562
  |  |                    |  |  |     |           +-118  
  |  |                    |  |  |     |        +-117  +CHB-NA18609
  |  |                    |  |  |  +-110        |  |  
  |  |                    |  |  |  |  |     +-116  +CHB-NA18572
  |  |                    |  |  |  |  |     |  |  
  |  |                    |  |  |  |  |     |  +CHB-NA18635
  |  |                    |  |  |  |  |  +-115  
  |  |                    |  |  |  |  |  |  |  +CHB-NA18623
  |  |                    |  |  |  |  |  |  |  |  
  |  |                    |  |  |  |  |  |  +-119-CHB-NA18622
  |  |                    |  |  |  |  +-114     |  
  |  |                    |  |  +-109     |     +bhu-1554
  |  |                    |  |     |     |     |  
  |  |                    |  |     |     |     +CHB-NA18624
  |  |                    |  |     |     |  
  |  |                    |  |     |     +CHB-NA18621
  |  |                    |  |     |  
  |  |                    |  |     |  +CHB-NA18632
  |  |                    |  |     |  |  
  |  |                    |  |     |  |        +CHB-NA18603
  |  |                    |  |     +-120     +-123  
  |  |                    |  |        |     |  +CHB-NA18637
  |  |                    |  |        |  +-122  
  |  |                    |  |        |  |  |  +bhu-1560
  |  |                    |  |        +-121  +-124  
  |  |                    |  |           |     +CHB-NA18636
  1--3                    |  |           |  
     |                    |  |           +CHB-NA18561
     |                    |  |  
     |                    |  |        +nep-0387
     |                    |  |     +-127  
     |                    |  |     |  |  +tur-18
     |                    |  |     |  +-128  
     |                    |  |  +-126     +bhu-1611
     |                    |  |  |  |  
     |                    |  |  |  |  +tur-9
     |                    |  |  |  +-129  
     |                    |  |  |     +tur-19
     |                    |  |  |  
     |                    |  |  |           +TSI-NA20758
     |                    |  +-125        +-133  
     |                    |     |        |  |  +eng-hgT
     |                    |     |     +-132  +-134  
     |                    |     |     |  |     +gre-12
     |                    |     |     |  |  
     |                    |     |  +-131  +pal-5366
     |                    |     |  |  |  
     |                    |     |  |  |  +ser-3
     |                    |     +-130  +-135  
     |                    |        |     +TSI-NA20527
     |                    |        |  
     |                    |        +bhu-1892
     |                    |  
     |                    |                       +gre-1
     |                    |                       |  
     |                    |                    +-143-ser-20
     |                    |                    |  |  
     |                    |                    |  +gre-84m
     |                    |                    |  
     |                    |                    |  +ser-16
     |                    |                    |  |  
     |                    |                 +-142-144-ser-21
     |                    |                 |  |  |  
     |                    |                 |  |  +fri-1311
     |                    |                 |  |  |  
     |                    |                 |  |  +ser-28
     |                    |                 |  |  |  
     |                    |                 |  |  +hun-9
     |                    |                 |  |  |  
     |                    |                 |  |  +hun-1
     |                    |                 |  |  
     |                    |                 |  +gre-82
     |                    |                 |  |  
     |                    |                 |  +gre-5
     |                    |                 |  
     |                    |              +-141-gre-86
     |                    |              |  |  
     |                    |           +-140  +ser-6
     |                    |           |  |  
     |                    |           |  |  +ire-94
     |                    |        +-139  +-145  
     |                    |        |  |     +ire-0095
     |                    |        |  |  
     |                    |        |  |  +gre-4
     |                    |        |  +-146  
     |                    |        |     +bas-14
     |                    |        |  
     |                    |        |           +bav-39
     |                    |        |           |  
     |                    |        |        +-150-bav-40
     |                    |        |        |  |  
     |                    |        |        |  |  +nor-17
     |                    |        |        |  |  |  
     |                    |        |        |  +-151-bav-12
     |                 +-10        |        |     |  
     |                 |  |        |        |     +bav-30
     |                 |  |        |     +-149     |  
     |                 |  |        |     |  |     +CEU-NA12003
     |                 |  |        |     |  |     |  
     |                 |  |        |     |  |     +den-157
     |                 |  |        |  +-148  |     |  
     |                 |  |        |  |  |  |     +den-50-51
     |                 |  |        |  |  |  |  
     |                 |  |     +-138-147  |  +gre-87
     |                 |  |     |  |  |  |  
     |                 |  |     |  |  |  +eng-O63
     |                 |  |     |  |  |  
     |                 |  |     |  |  +ire-0114
     |                 |  |     |  |  
     |                 |  |     |  |  +tur-5
     |                 |  |     |  +-152  
     |                 |  |     |     +hun-5
     |                 |  |     |  
     |                 |  |     |        +hun-37
     |                 |  |     |        |  
     |                 |  |     |     +-155-den-183
     |                 |  |     |     |  |  
     |                 |  |     |     |  +CEU-NA12750
     |                 |  |     |     |  
     |                 |  |     |     |           +saa-11
     |                 |  |     |     |           |  
     |                 |  |     |     |        +-159-saa-20
     |                 |  |     |     |        |  |  
     |                 |  |     |     |        |  +saa-19
     |                 |  |     |     |        |  
     |                 |  |     |     |     +-158-den-176
     |                 |  |     |     |     |  |  
     |                 |  |     |     |     |  +CEU-NA06994
     |                 |  |     |     |     |  |  
     |                 |  |     |  +-154     |  +ork-573
     |                 |  |     |  |  |     |  
     |                 |  |  +-137  |  |     |  +fri-1937
     |                 |  |  |  |  |  |  +-157-160  
     |                 |  |  |  |  |  |  |  |  +fri-1087
     |                 |  |  |  |  |  |  |  |  
     |                 |  |  |  |  |  |  |  +bav-57
     |                 |  |  |  |  |  |  |  
     |                 |  |  |  |  |  |  |        +fri-1309
     |                 |  |  |  |  |  |  |     +-163  
     |                 |  |  |  |  |  |  |     |  +fri-1722
     |                 |  |  |  |  |  |  |     |  
     |                 |  |  |  |  |  |  |  +-162-fri-1048
     |                 |  |  |  |  |  |  |  |  |  
     |                 |  |  |  |  |  +-156-161  +fri-1938
     |                 |  |  |  |  |     |  |  
     |                 |  |  |  |  |     |  |  +fri-1325
     |                 |  |  |  |  |     |  +-164  
     |                 |  |  |  |  |     |     +ire-0130
     |                 |  |  |  |  |     |  
     |                 |  |  |  |  |     +den-207
     |                 |  |  |  |  |     |  
     |                 |  |  |  |  |     +nor-7
     |                 |  |  |  |  |     |  
     |                 |  |  |  |  |     +den-113
     |                 |  |  |  |  |  
     |                 |  |  |  |  |     +ser-30
     |                 |  |  |  |  |  +-166  
     |                 |  |  |  |  |  |  +ser-23
     |                 |  |  |  |  |  |  
     |                 |  |  |  +-153-165-hun-27
     |                 |  |  |     |  |  
     |                 |  |  |     |  |  +saa-9
     |                 |  |  |     |  |  |  
     |                 |  |  |     |  +-167-saa-10
     |                 |  |  |     |  |  |  
     |                 |  |  |     |  |  +saa-5
     |                 |  |  |     |  |  
     |                 |  |  |     |  |        +nor-21
     |                 |  |  |     |  |     +-170  
     |                 |  |  |     |  |     |  +den-152
     |                 |  |  |     |  |     |  
     |                 |  |  |     |  |  +-169-CEU-NA11829
     |                 |  |  |     |  |  |  |  
     |                 |  |  |     |  +-168  +nor-2
     |                 |  |  |     |  |  |  
     |                 |  |  |     |  |  +saa-14
     |                 |  |  |     |  |  
     |                 |  |  |     |  +ser-4
     |                 |  |  |     |  |  
     |                 |  |  |     |  +den-158
     |                 |  |  |     |  
     |                 |  |  |     |  +fri-1319
     |                 |  |  |     |  |  
     |                 |  |  |     |  |  +ser-12
     |                 |  |  |     +-171-172  
     |                 |  |  |     |  |  |  +eng-O109
     |                 |  |  |     |  |  +-173  
     |                 |  |  |     |  |     +bav-53
     |                 |  |  |     |  |  
     |                 |  |  |     |  +nor-14
     |                 |  |  |     |  |  
     |                 |  +-136     |  +ser-1
     |                 |     |     |  
     |                 |     |     +CEU-NA11992
     |                 |     |     |  
     |                 |     |     |  +fri-1312
     |                 |     |     |  |  
     |                 |     |     +-174-fri-1725
     |                 |     |     |  |  
     |                 |     |     |  +nor-20
     |                 |     |     |  
     |                 |     |     +ork-525
     |                 |     |     |  
     |                 |     |     +nor-15
     |                 |     |  
     |                 |     |                    +TSI-NA20525
     |                 |     |                    |  
     |                 |     |                 +-181-fri-1784
     |                 |     |                 |  |  
     |                 |     |              +-180  +bav-38
     |                 |     |              |  |  
     |                 |     |           +-179  +gre-2
     |                 |     |           |  |  
     |                 |     |           |  |  +ser-9
     |                 |     |        +-178  +-182  
     |                 |     |        |  |     +ser-13
     |                 |     |        |  |  
     |                 |     |     +-177  +TSI-NA20588
     |                 |     |     |  |  
     |                 |     |     |  |  +gre-3
     |                 |     |     |  +-183  
     |                 |     |     |     |  +tur-12
     |                 |     |     |     +-184  
     |                 |     |     |        +pal-5232
     |                 |     |     |  
     |                 |     |     |           +tur-10
     |                 |     |     |           |  
     |                 |     |     |        +-188-gre-85m
     |                 |     |     |        |  |  
     |                 |     |     |        |  +tur-3
     |                 |     |     |     +-187  |  
     |                 |     |     |     |  |  +TSI-NA20805
     |                 |     |     |     |  |  
     |                 |     |     |     |  |  +tur-7
     |                 |     |     |     |  +-189  
     |                 |     |     |     |     +gre-79
     |                 |     |  +-176     |  
     |                 |     |  |  |     |              +nep-0385
     |                 |     |  |  |     |           +-194  
     |                 |     |  |  |     |           |  |  +spa-14
     |                 |     |  |  |     |           |  +-195  
     |                 |     |  |  |     |        +-193     +tur-21
     |                 |     |  |  |     |        |  |  
     |                 |     |  |  |     |        |  |  +TSI-NA20765
     |                 |     |  |  |     |        |  +-196  
     |                 |     |  |  |     |        |     +TSI-NA20815
     |                 |     |  |  |     |        |  
     |                 |     |  |  |     |        |  +tur-14
     |                 |     |  |  |     |     +-192-197  
     |                 |     |  |  |     |     |  |  +TSI-NA20534
     |                 |     |  |  |     |  +-191  |  
     |                 |     +-175  |     |  |  |  +gre-77
     |                 |        |  |  +-186-190  |  
     |                 |        |  |  |  |  |  +spa-15
     |                 |        |  |  |  |  |  
     |                 |        |  +-185  |  +gre-11
     |                 |        |     |  |  
     |                 |        |     |  +pal-5257
     |                 |        |     |  
     |                 |        |     +tur-13
     |                 |        |  
     |                 |        |        +eng-O36
     |                 |        |        |  
     |                 |        |     +-200-TSI-NA20543
     |                 |        |     |  |  
     |                 |        |  +-199  +pal-5420
     |                 |        |  |  |  
     |                 |        +-198  +tur-6
     |                 |           |  
     |                 |           +tur-16
     |                 |  
     |                 |        +nep-0902
     |                 |        |  
     |                 |     +-203  +tur-8
     |                 |     |  |  |  
     |                 |     |  +-204-nep-0171
     |                 |  +-202     |  
     |                 |  |  |     +eng-hgH
     |                 |  |  |  
     |              +--9-201  |  +bhu-1151
     |              |  |  |  +-205  
     |              |  |  |     +nep-0809
     |              |  |  |  
     |              |  |  +nep-0186
     |              |  |  
     |              |  |                          +pal-5048
     |              |  |                          |  
     |              |  |                       +-214-pal-4942
     |              |  |                       |  |  
     |              |  |                       |  +pal-4943
     |              |  |                       |  
     |              |  |                    +-213-pal-4922
     |              |  |                    |  |  
     |              |  |                    |  +pal-4921
     |              |  |                    |  |  
     |              |  |                    |  +pal-4947
     |              |  |                    |  |  
     |              |  |                    |  +pal-4941
     |              |  |                    |  
     |              |  |                 +-212-pal-5047
     |              |  |                 |  |  
     |              |  |              +-211  +pal-4940
     |              |  |              |  |  
     |              |  |              |  |  +hun-29
     |              |  |              |  +-215  
     |              |  |              |     +tur-2
     |              |  |           +-210  
     |              |  |           |  |     +bas-17
     |              |  |           |  |     |  
     |           +--8  |           |  |  +-217-eng-O69
     |           |  |  |           |  |  |  |  
     |           |  |  |        +-209  +-216  +eng-hgG
     |           |  |  |        |  |     |  
     |           |  |  |        |  |     +hun-47
     |           |  |  |        |  |  
     |           |  |  |     +-208  |  +pal-4919
     |           |  |  |     |  |  +-218  
     |           |  |  |     |  |     +pal-4918
     |           |  |  |     |  |  
     |           |  |  |  +-207  |  +bas-19
     |           |  |  |  |  |  +-219  
     |           |  |  |  |  |     +bas-16
     |           |  |  +-206  |  
     |           |  |     |  +tur-1
     |           |  |     |  
     |           |  |     |  +nep-0191
     |           |  |     +-220  
     |           |  |        |  +bav-55
     |           |  |        +-221  
     |           |  |           +ire-0093
     |           |  |  
     |           |  |           +bhu-1606
     |           |  |        +-225  
     |           |  |     +-224  +CHB-NA18620
     |           |  |     |  |  
     |           |  |  +-223  +CHB-NA18612
     |           |  |  |  |  
     |           |  |  |  +bhu-1000
     |           |  |  |  
     |           |  +-222     +aus-m119
     |           |     |  +-227  
     |           |     |  |  +aus-m120
     |           |     |  |  
     |           |     |  |  +JPT-NA18974
     |           |     +-226-228  
     |           |        |  +nep-0172
     |           |        |  
     |           |        +nep-0273
     |           |  
     |           |           +JPT-NA18944
     |           |        +-232  
     |        +--7     +-231  +JPT-NA18940
     |        |  |     |  |  
     |        |  |  +-230  +bhu-0957
     |        |  |  |  |  
     |        |  |  |  |  +bhu-1561
     |        |  |  |  +-233  
     |        |  |  |     +bhu-1150
     |        |  |  |  
     |        |  |  |                    +gre-17
     |        |  |  |                 +-240  
     |        |  |  |                 |  |  +bhu-1164
     |        |  |  |              +-239  +-241  
     |        |  |  |              |  |     +bav-13
     |        |  |  |              |  |  
     |        |  |  |           +-238  +LWK-NA19334
     |        |  |  |           |  |  
     |        |  |  |           |  |  +spa-20
     |        |  |  |           |  +-242  
     |        |  |  |           |     +spa-32
     |        |  |  |           |  
     |        |  |  |           |        +gre-78
     |        |  |  |           |        |  
     |        |  |  |           |     +-245-ser-26
     |        |  |  |           |     |  |  
     |        |  |  |        +-237     |  +TSI-NA20510
     |        |  |  |        |  |     |  |  
     |        |  |  |        |  |     |  +gre-83m
     |        |  |  |        |  |     |  |  
     |        |  |  |        |  |     |  +ser-2
     |        |  |  |        |  |  +-244  |  
     |        |  |  |        |  |  |  |  |  +eng-hgE
     |        |  |  |        |  |  |  |  +-246  
     |        |  |  |        |  |  |  |  |  +nor-18
     |        |  |  |        |  |  |  |  |  
     |        |  |  |        |  +-243  |  +fri-1320
     |        |  |  |        |     |  |  
     |        |  |  |        |     |  |  +spa-62
     |        |  |  |        |     |  +-247  
     |        |  |  |        |     |     +pal-4929
     |        |  |  |        |     |  
     |        |  |  |        |     +tur-4
     |        |  +-229        |  
     |        |     |        |           +mbe-193P
     |        |     |     +-236           |  
     |        |     |     |  |        +-251-YRI-NA19223
     |        |     |     |  |        |  |  
     |        |     |     |  |        |  +YRI-NA19171
     |        |     |     |  |        |  
     |        |     |     |  |     +-250-YRI-NA19203
     |        |     |     |  |     |  |  
     |        |     |     |  |     |  +YRI-NA18504
     |        |     |     |  |     |  |  
     |        |     |     |  |     |  +YRI-NA19200
     |        |     |     |  |     |  |  
     |        |     |     |  |  +-249  |     +YRI-NA18507
     |        |     |     |  |  |  |  |  +-253  
     |        |     |     |  |  |  |  +-252  +YRI-NA18516
     |        |     |     |  |  |  |     |  
     |        |     |     |  |  |  |     +YRI-NA19207
     |     +--6     |     |  |  |  |  
     |     |  |     |     |  |  |  +YRI-NA19098
     |     |  |     |     |  |  |  
     |     |  |     |     |  |  |  +pal-5225
     |     |  |     |     |  +-248-254  
     |     |  |     |     |     |  +pal-5341
     |     |  |     |     |     |  
     |     |  |     |  +-235     |        +YRI-NA19119
     |     |  |     |  |  |     |     +-257  
     |     |  |     |  |  |     |     |  +YRI-NA19130
     |     |  |     |  |  |     |     |  
     |     |  |     |  |  |     |  +-256-YRI-NA18871
     |     |  |     |  |  |     |  |  |  
     |     |  |     |  |  |     |  |  +YRI-NA19153
     |     |  |     |  |  |     |  |  |  
     |     |  |     |  |  |     |  |  +YRI-NA19138
     |     |  |     |  |  |     |  |  |  
     |     |  |     |  |  |     |  |  +YRI-NA18853
     |     |  |     |  |  |     |  |  |  
     |     |  |     |  |  |     |  |  +YRI-NA18522
     |     |  |     +-234  |     |  |  |  
     |     |  |        |  |     |  |  +YRI-NA19160
     |     |  |        |  |     |  |  
     |     |  |        |  |     +-255-YRI-NA19144
     |     |  |        |  |        |  
     |     |  |        |  |        +YRI-NA18501
     |     |  |        |  |        |  
     |     |  |        |  |        +ngo-98
     |     |  |        |  |        |  
     |     |  |        |  |        +pal-5365
     |     |  |        |  |  
     |     |  |        |  +YRI-NA18856
     |     |  |        |  
     |  +--5  |        |  +YRI-NA19175
     |  |  |  |        +-258  
     |  |  |  |           +LWK-NA19380
     |  |  |  |  
     |  |  |  |                       +mbe-164
     |  |  |  |                    +-266  
     |  |  |  |                    |  |  +bia-m47
     |  |  |  |                 +-265  +-267  
     |  |  |  |                 |  |     +bak-55
     |  |  |  |                 |  |  
     |  |  |  |              +-264  +bak-35
     |  |  |  |              |  |  
     |  |  |  |              |  |  +mbe-237P
     |  |  |  |           +-263  +-268  
     |  |  |  |           |  |     +bkl-70
     |  |  |  |           |  |  
     |  |  |  |        +-262  |  +mbu-13
     |  |  |  |        |  |  +-269  
     |  |  |  |        |  |     +mbu-19
     +--4  |  |        |  |  
        |  |  |        |  +bak-33
        |  |  |        |  
        |  |  |     +-261-mbu-33
        |  |  |     |  |  
        |  |  |  +-260  +mbu-5
        |  |  |  |  |  
        |  |  +-259  +mbu-29
        |  |     |  
        |  |     |  +bak-25
        |  |     +-270  
        |  |        +bak-20
        |  |  
        |  |     +bak-41
        |  |  +-272  
        |  +-271  +kun-m82
        |     |  
        |     +-man-231
        |  
        |  +eng-GB1758
        +-273  
           +eng-GB1778
