# Supplementary material for: The Y-Chromosome Tree Bursts into Leaf: 13,000 High-Confidence SNPs Covering the Majority of Known Clades
Source: Mol Biol Evol. 2014 Dec 2;32(3):661–73. doi: 10.1093/molbev/msu327 (PMC4327154; doi:10.1093/molbev/msu327)
Supplement: Supplementary Data [file supp_msu327_TableS4_variant_sitesRevised.xls]

## Sheet: Sheet1
Table S4: List of variants and correspondence with other studies.
#CHROM	POS GRCh37/hg19	REF	ALT	Ancestral allele	NCBI_ss#	rs (dbSNP135)	rs (dbSNP137)	rs (dbSNP138)	No. of samples called	Ref alleles observed	Alt1 alleles observed	Alt2 alleles observed	Overlap with 1000G pilota	Overlap with Weib SNPs	Overlap with Poznikc	Overlap with Francalaccid	Overlap with Scozzarie	Recurrent in our data
Y	2652115	T	G	T	1399952726				448	447	1
Y	2653666	G	C	G	1399952727				448	446	2
Y	2653868	A	C	A	1399952728				448	447	1
Y	2654333	C	T	C	1399952729		rs201588461	rs201588461	448	447	1
Y	2655180	G	A	G	1399952730	rs11575897	rs11575897	rs11575897	448	447	1		yes
Y	2655471	A	C	A	1399952731				448	447	1
Y	2656127	G	C	G	1399952732				448	447	1
Y	2656200	T	C	T	1399952733				448	447	1
Y	2657176	C	T	T	1399952734	rs2534636	rs2534636	rs2534636	448	414	34			yes	yes	yes		yes
Y	2657214	G	C	G	1399952735				448	446	2
Y	2658159	G	A	G	1399952736				448	447	1
Y	2658271	G	A	G	1399952737	rs1800865	rs1800865	rs1800865	448	445	3
Y	2658699	T	C	T	1399952738				448	447	1
Y	2659191	T	C	T	1399952739				448	446	2					yes
Y	2659347	A	C	A	1399952740	rs111319867	rs111319867	rs111319867	448	402	46			yes		yes
Y	2660712	T	A	T	1399952741				448	447	1					yes
Y	2661258	C	T	C	1399952742				448	447	1
Y	2661371	C	T	C	1399952743				448	447	1
Y	2661405	A	T	A	1399952744				448	447	1
Y	2661794	C	T	C	1399952745			rs368041232	448	446	2
Y	2661813	A	C	A	1399952746				448	444	4				yes
Y	2661896	T	A	T	1399952747				448	447	1				yes
Y	2662121	A	G	A	1399952748				448	433	15
Y	2664249	C	T	C	1399952749				448	445	3					yes
Y	2664658	C	G	C	1399952750				448	447	1
Y	2667652	A	G	A	1399952751			rs373926543	448	446	2
Y	2667733	A	T	A	1399952752				448	446	2
Y	2686555	A	G	G	1399952753	rs113881366	rs113881366	rs113881366	448	146	302			yes		yes
Y	2686727	A	G	G	1399952754	rs67960559	rs67960559	rs67960559	448	179	269		yes	yes	yes	yes
Y	2687110	C	T	C	1399952755				448	447	1
Y	2687198	G	C	G	1399952756				448	442	6					yes
Y	2687476	T	C	T	1399952757				448	447	1
Y	2691853	C	T	C	1399952758				448	447	1
Y	2691896	C	T	C	1399952759				448	447	1
Y	2692142	T	C	T	1399952760				448	447	1
Y	2692201	T	C	T	1399952761				448	447	1
Y	2692249	G	C	G	1399952762				448	447	1
Y	2692602	C	T	C	1399952763				448	447	1
Y	2693944	T	C	T	1399952764				448	445	3				yes
Y	2695293	T	C	T	1399952765				448	446	2					yes
Y	2696190	T	C	T	1399952766				448	447	1						yes
Y	2696227	C	G	C	1399952767				448	446	2						yes
Y	2696425	G	A	G	1399952768				448	447	1
Y	2696434	G	A	G	1399952769				448	447	1
Y	2696440	G	A	G	1399952770				448	447	1			yes	yes	yes
Y	2696497	C	G	C	1399952771				448	440	8
Y	2709611	C	T	C	1399952772				448	447	1
Y	2710013	A	G	A	1399952773				448	446	2				yes	yes	yes
Y	2710154	G	A	A	1399952774	rs72625368	rs72625368	rs72625368	448	446	2						yes
Y	2710309	T	G	T	1399952775	rs34402762	rs34402762	rs34402762	448	445	3				yes	yes	yes	yes
Y	2710405	C	T	C	1399952776				448	447	1
Y	2710471	T	A	T	1399952777				448	447	1
Y	2710494	T	G	T	1399952778				448	446	2				yes		yes
Y	2710998	G	A	G	1399952779				448	447	1					yes
Y	2711408	C	G	C	1399952780	rs112887592	rs112887592	rs112887592	448	447	1				yes		yes
Y	2711801	T	C	T	1399952781				448	446	2
Y	2712066	A	G	A	1399952782				448	447	1
Y	2712735	G	A	G	1399952783				448	447	1
Y	2712956	A	G	G	1399952784				448	441	7				yes	yes	yes
Y	2713293	T	C	T	1399952785				448	444	4
Y	2713850	A	G	A	1399952786				448	447	1
Y	2714836	T	G	T	1399952787				448	447	1
Y	2714959	G	A	G	1399952788				448	447	1			yes
Y	2715491	T	C	T	1399952789				448	447	1
Y	2716311	A	C	A	1399952790				448	447	1
Y	2716945	A	G	A	1399952791			rs375961874	448	447	1			yes		yes
Y	2717744	T	C	T	1399952792				448	447	1
Y	2717882	A	G	A	1399952793				448	446	2				yes
Y	2718141	T	C	T	1399952794				448	446	2				yes
Y	2719038	C	G	C	1399952795				448	447	1
Y	2719206	G	A	G	1399952796				448	446	2						yes
Y	2720361	T	C	T	1399952797				448	447	1
Y	2720865	A	G	A	1399952798				448	447	1
Y	2722195	C	A	C	1399952799				448	447	1
Y	2722252	G	A	G	1399952800	rs112001559	rs112001559	rs112001559	448	447	1			yes	yes	yes	yes
Y	2722506	A	G	G	1399952801	rs2075640	rs2075640	rs2075640	448	369	79		yes	yes	yes	yes	yes
Y	2722516	C	T	C	1399952802			rs372384737	448	438	10					yes
Y	2722727	C	T	C	1399952803	rs72625370	rs72625370	rs72625370	448	447	1				yes
Y	2722909	A	G	A	1399952804				448	447	1
Y	2723232	C	T	C	1399952805				448	447	1
Y	2723620	C	G	C	1399952806				448	447	1				yes	yes	yes
Y	2723755	G	A	G	1399952807	rs113032659	rs113032659	rs113032659	448	372	76		yes	yes		yes	yes
Y	2724024	A	G	A	1399952808				448	447	1				yes
Y	2724140	T	C	T	1399952809				448	447	1
Y	2724421	G	A	G	1399952810				448	429	19			yes	yes	yes
Y	2724768	G	C	G	1399952811				448	428	20			yes	yes
Y	2724870	G	A	G	1399952812				448	447	1
Y	2727675	C	T	C	1399952813				448	446	2						yes
Y	2730419	G	A	G	1399952814				448	445	3
Y	2730460	T	C	T	1399952815				448	447	1
Y	2730672	G	A	G	1399952816				448	447	1
Y	2730777	G	A	G	1399952817				448	446	2
Y	2730917	A	T	A	1399952818				448	447	1
Y	2731600	G	A	G	1399952819				448	447	1
Y	2731758	G	A	G	1399952820				448	447	1
Y	2731764	C	T	C	1399952821				448	447	1
Y	2731887	C	T	C	1399952822	rs2299942	rs2299942	rs2299942	448	447	1
Y	2732086	A	G	A	1399952823				448	446	2				yes		yes
Y	2732111	A	G	A	1399952824				448	447	1						yes
Y	2732594	G	A	G	1399952825				448	447	1				yes
Y	2733545	T	C	T	1399952826				448	447	1
Y	2733618	A	C	C	1399952827	rs112534702	rs112534702	rs112534702	448	427	21			yes	yes	yes	yes
Y	2733854	A	G	A	1399952828				448	447	1
Y	2734180	C	G	C	1399952829				448	447	1
Y	2734250	C	T	C	1399952830	rs72617605	rs72617605	rs72617605	448	447	1
Y	2734731	A	G	A	1399952831				448	447	1
Y	2734854	C	T	C	1399952832	rs35284970	rs35284970	rs35284970	448	439	9		yes				yes
Y	2735547	C	T	C	1399952833				448	447	1
Y	2736889	T	C	T	1399952834			rs375277329	448	430	18					yes
Y	2737043	C	T	C	1399952835			rs369671589	448	446	2				yes
Y	2737408	C	G	C	1399952836	rs111921933	rs111921933	rs111921933	448	437	11				yes		yes
Y	2737463	G	A	G	1399952837				448	447	1				yes
Y	2737677	C	T	C	1399952838				448	446	2						yes
Y	2737734	G	C	G	1399952839				448	447	1
Y	2737799	G	A	G	1399952840				448	446	2
Y	2738028	T	A	T	1399952841				448	447	1
Y	2738264	G	C	G	1399952842				448	447	1
Y	2738273	G	A	G	1399952843	rs72617606	rs72617606	rs72617606	448	409	39		yes		yes
Y	2739464	G	A	G	1399952844				448	447	1
Y	2739468	C	T	C	1399952845	rs9786209	rs9786209	rs9786209	448	407	41		yes	yes	yes	yes	yes
Y	2742766	C	T	C	1399952846				448	447	1
Y	2742828	C	G	C	1399952847				448	447	1
Y	2746044	C	T	C	1399952848				448	447	1
Y	2746223	A	G	A	1399952849				448	446	2						yes
Y	2746466	T	G	T	1399952850			rs374007746	448	447	1				yes
Y	2748374	A	C	A	1399952851				448	446	2
Y	2748636	A	G	A	1399952852			rs367855629	448	447	1				yes
Y	2749995	T	G	T	1399952853				448	446	2				yes	yes
Y	2750558	C	T	C	1399952854				448	447	1
Y	2751512	C	T	C	1399952855				448	447	1
Y	2751678	A	G	A	1399952856			rs371079691	448	430	18					yes
Y	2751873	C	T	C	1399952857				448	447	1				yes
Y	2751973	G	A	G	1399952858				448	446	2						yes
Y	2757033	A	T	A	1399952859				448	447	1
Y	2757670	T	C	C	1399952860	rs113000193	rs113000193	rs113000193	448	427	21			yes	yes	yes
Y	2757713	C	T	C	1399952861				448	447	1					yes
Y	2759113	T	G	T	1399952862				448	447	1				yes
Y	2759285	C	G	C	1399952863				448	447	1
Y	2765271	A	G	A	1399952864				448	441	7					yes
Y	2765588	G	A	G	1399952865				448	447	1
Y	2765681	G	C	G	1399952866				448	447	1
Y	2766458	A	C	A	1399952867				448	446	2
Y	2774139	C	T	C	1399952868				448	447	1					yes
Y	2774169	A	G	A	1399952869				448	447	1
Y	2774249	T	C	T	1399952870			rs375785360	448	443	5				yes	yes
Y	2774270	T	C	T	1399952871				448	444	4				yes
Y	2777020	A	G	A	1399952872				448	447	1
Y	2795691	G	A	G	1399952873				448	425	23			yes	yes	yes
Y	2795889	G	C	G	1399952874				448	447	1
Y	2795935	G	C	G	1399952875				448	447	1
Y	2796831	T	G	T	1399952876				448	447	1
Y	2797130	A	T	A	1399952877				448	446	2
Y	2797638	T	G	T	1399952878				448	447	1
Y	2797738	C	T	C	1399952879				448	446	2						yes
Y	2797774	G	C	G	1399952880				448	447	1
Y	2798459	C	T	C	1399952881	rs113160649	rs113160649	rs113160649	448	434	14				yes
Y	2799361	C	G	C	1399952882				448	447	1
Y	2800495	T	C	T	1399952883				448	444	4
Y	2801276	T	C	T	1399952884				448	447	1
Y	2801320	G	A	G	1399952885	rs112524074	rs112524074	rs112524074	448	436	12				yes		yes
Y	2803522	A	G	A	1399952886				448	446	2						yes
Y	2803621	C	T	C	1399952887				448	447	1						yes
Y	2803717	T	C	C	1399952888	rs1270119	rs1270119	rs1270119	448	179	269			yes		yes	yes
Y	2803762	G	A	G	1399952889				448	447	1
Y	2804028	G	A	G	1399952890				448	446	2
Y	2804135	C	T	C	1399952891				448	447	1
Y	2804671	G	T	G	1399952892	rs73625101	rs73625101	rs73625101	448	424	24		yes	yes	yes		yes
Y	2805215	A	G	A	1399952893				448	447	1
Y	2805321	G	A	G	1399952894		rs201881491	rs201881491	448	447	1
Y	2805834	C	T	C	1399952895				448	443	5
Y	2806380	G	T	G	1399952896				448	446	2				yes		yes
Y	2806676	A	G	A	1399952897				448	447	1
Y	2807230	A	G	A	1399952898				448	433	15					yes	yes
Y	2807570	T	C	T	1399952899				448	447	1
Y	2808087	A	G	A	1399952900				448	447	1
Y	2808518	C	A	C	1399952901	rs77711040	rs77711040	rs77711040	448	435	13				yes
Y	2810917	C	A	C	1399952902				448	443	5			yes	yes		yes
Y	2811034	G	C	G	1399952903				448	444	4
Y	2811158	G	A	G	1399952904				448	445	3
Y	2812119	A	G	A	1399952905	rs112611200	rs112611200	rs112611200	448	402	46			yes		yes
Y	2812679	C	G	C	1399952906	rs112078252	rs112078252	rs112078252	448	436	12				yes		yes
Y	2814259	G	A	G	1399952907				448	447	1
Y	2814520	T	C	T	1399952908				448	447	1
Y	2814574	A	G	A	1399952909				448	445	3
Y	2815356	T	G	T	1399952910				448	447	1
Y	2815431	T	C	T	1399952911	rs111408843	rs111408843	rs111408843	448	436	12				yes		yes
Y	2815530	T	A	T	1399952912				448	447	1
Y	2815753	A	G	A	1399952913				448	447	1
Y	2816208	C	T	C	1399952914				448	444	4					yes
Y	2816687	T	C	T	1399952915				448	444	4			yes		yes
Y	2817429	G	C	C	1399952916	rs1270123	rs1270123	rs1270123	448	179	269			yes	yes	yes
Y	2818823	A	G	A	1399952917				448	447	1		yes	yes
Y	2819037	G	A	G	1399952918				448	447	1
Y	2819161	G	A	G	1399952919				448	445	3
Y	2819238	A	T	A	1399952920				448	447	1
Y	2819526	G	A	G	1399952921				448	447	1
Y	2820084	C	T	C	1399952922				448	446	2				yes
Y	2820248	C	T	C	1399952923				448	447	1
Y	2820567	A	G	A	1399952924				448	447	1
Y	2820845	G	A	G	1399952925				448	447	1
Y	2821495	G	A	G	1399952926			rs372811782	448	447	1
Y	2821579	A	G	A	1399952927				448	447	1
Y	2821628	C	T	C	1399952928				448	447	1
Y	2821786	G	C	G	1399952929	rs13447361	rs13447361	rs13447361	448	435	13		yes		yes
Y	2824383	G	T	G	1399952930				448	447	1
Y	2827398	C	T	C	1399952931	rs58154212	rs58154212	rs58154212	448	424	24		yes	yes	yes
Y	2827409	C	T	C	1399952932			rs375483917	448	431	17			yes	yes	yes
Y	2828196	T	C	T	1399952933	rs2267801	rs2267801	rs2267801	448	439	9
Y	2828265	A	G	A	1399952934				448	447	1
Y	2828413	A	G	A	1399952935				448	447	1
Y	2828425	A	G	A	1399952936	rs2267802	rs2267802	rs2267802	448	443	5		yes	yes
Y	2828875	T	C	T	1399952937				448	447	1
Y	2829193	A	G	A	1399952938				448	446	2
Y	2829274	T	C	T	1399952939				448	447	1
Y	2829359	A	G	A	1399952940				448	447	1
Y	2829379	C	T	C	1399952941		rs201945104	rs201945104	448	447	1
Y	2830578	G	A	G	1399952942				448	447	1
Y	2830607	C	A	C	1399952943				448	447	1					yes
Y	2830885	A	G	A	1399952944				448	447	1
Y	2831112	G	A	G	1399952945	rs111577493	rs111577493	rs111577493	448	435	13			yes	yes		yes	yes
Y	2831375	T	C	T	1399952946				448	447	1		yes	yes
Y	2831439	G	T	G	1399952947				448	447	1		yes
Y	2831544	A	T	A	1399952948				448	447	1
Y	2831892	T	G	T	1399952949				448	447	1
Y	2832110	C	T	C	1399952950				448	447	1
Y	2832596	T	C	T	1399952951				448	447	1
Y	2836707	C	A	C	1399952952			rs371039100	448	447	1				yes
Y	2837192	C	G	C	1399952953				448	447	1
Y	2838185	C	A	C	1399952954				448	447	1
Y	2838244	G	A	G	1399952955				448	447	1
Y	2838533	A	G	A	1399952956				448	447	1
Y	2838586	C	T	C	1399952957				448	447	1
Y	2838619	T	G	T	1399952958				448	447	1
Y	2838642	T	C	T	1399952959				448	447	1
Y	2838850	A	G	A	1399952960				448	447	1
Y	2839051	C	T	C	1399952961				448	447	1		yes	yes		yes	yes
Y	2840301	G	A	G	1399952962				448	447	1			yes
Y	2842030	T	A	T	1399952963				448	446	2						yes
Y	2842830	G	A	A	1399952964				448	441	7			yes	yes	yes
Y	2844954	A	G	A	1399952965				448	447	1
Y	2845546	G	A	G	1399952966				448	446	2							yes
Y	2845568	C	T	C	1399952967			rs367815213	448	447	1
Y	2846401	C	T	C	1399952968	rs34742138	rs34742138	rs34742138	448	425	23			yes	yes	yes
Y	2846816	T	G	T	1399952969				448	447	1
Y	2847863	T	C	T	1399952970				448	447	1
Y	2848491	T	G	T	1399952971				448	445	3
Y	2849444	A	T	A	1399952972				448	447	1					yes
Y	2849724	T	C	T	1399952973				448	447	1					yes	yes
Y	2849842	T	C	C	1399952974				448	446	2						yes
Y	2849874	C	T	C	1399952975				448	447	1
Y	2850084	C	T	C	1399952976				448	447	1
Y	2851317	T	G	T	1399952977				448	446	2						yes
Y	2851690	A	G	A	1399952978				448	447	1
Y	2851754	T	A	T	1399952979				448	445	3							yes
Y	2862762	T	C	T	1399952980				448	447	1
Y	2863171	G	A	G	1399952981	rs72617608	rs72617608	rs72617608	448	429	19		yes		yes
Y	2863367	C	G	C	1399952982				448	446	2
Y	2866816	A	G	A	1399952983				448	447	1
Y	2866871	C	A	C	1399952984				448	447	1			yes
Y	2866886	A	G	A	1399952985			rs369323647	448	429	19							yes
Y	2866903	A	G	A	1399952986		rs201597515	rs201597515	448	427	21							yes
Y	2866915	G	A	G	1399952987				448	435	13
Y	2866931	T	C	T	1399952988				448	444	4
Y	2866944	T	G	T	1399952989			rs373611525	448	446	2
Y	2867288	G	C	G	1399952990	rs13304552	rs13304552	rs13304552	448	447	1
Y	2869984	G	C	G	1399952991				448	446	2				yes
Y	2870231	A	G	A	1399952992				448	447	1
Y	2870358	A	C	A	1399952993				448	447	1
Y	2874727	C	A	C	1399952994				448	447	1				yes		yes
Y	2875195	A	G	A	1399952995				448	447	1
Y	2878605	T	G	T	1399952996				448	447	1
Y	2878723	A	G	A	1399952997				448	446	2
Y	2878752	C	T	C	1399952998	rs111639580	rs111639580	rs111639580	448	434	14				yes		yes
Y	2878764	T	C	T	1399952999				448	446	2						yes
Y	2879361	T	C	T	1399953000				448	447	1				yes
Y	2879474	A	G	A	1399953001				448	447	1					yes
Y	2879486	A	G	A	1399953002				448	447	1
Y	2880209	G	C	G	1399953003				448	447	1
Y	2885905	C	T	C	1399953004				448	447	1
Y	2885914	C	A	C	1399953005				448	447	1
Y	2886502	T	C	T	1399953006				448	446	2
Y	2886526	A	G	A	1399953007				448	447	1
Y	2886854	G	A	G	1399953008				448	447	1
Y	2887156	C	G	C	1399953009				448	446	2			yes	yes		yes
Y	2887285	C	G	C	1399953010				448	445	3
Y	2888065	C	G	C	1399953011			rs367659020	448	447	1				yes
Y	2888083	C	G	C	1399953012				448	446	2
Y	2888203	C	G	C	1399953013				448	447	1
Y	2888252	C	A	C	1399953014			rs377156966	448	446	2				yes
Y	2888397	C	T	C	1399953015				448	446	2						yes
Y	2888588	T	C	T	1399953016				448	447	1			yes
Y	2888689	A	G	A	1399953017			rs368881329	448	445	3			yes				yes
Y	2888727	C	T	C	1399953018			rs375406826	448	444	4
Y	2888763	G	T	G	1399953019				448	444	4
Y	2888787	C	T	C	1399953020				448	447	1
Y	2888796	A	G	A	1399953021			rs369511863	448	444	4							yes
Y	2888802	C	T	C	1399953022				448	446	2					yes
Y	2888836	A	G	A	1399953023				448	446	2
Y	2888849	T	C	T	1399953024				448	442	6							yes
Y	2888858	G	C	G	1399953025				448	447	1					yes
Y	2889023	G	C	G	1399953026				448	446	2						yes
Y	2889066	T	C	T	1399953027				448	447	1			yes
Y	2889185	G	C	G	1399953028				448	447	1
Y	2889237	T	A	T	1399953029				448	446	2
Y	2889366	G	A	G	1399953030				448	447	1
Y	2889399	C	T	T	1399953031				448	441	7			yes	yes	yes	yes
Y	2889511	G	C	G	1399953032				448	447	1						yes
Y	2889540	G	A	G	1399953033				448	446	2
Y	2889559	G	A	G	1399953034				448	447	1
Y	2889729	G	A	G	1399953035				448	447	1
Y	2889760	C	T	C	1399953036				448	446	2
Y	2889789	G	C	G	1399953037				448	447	1
Y	2889816	C	G	C	1399953038				448	447	1
Y	2889899	T	A	T	1399953039				448	447	1
Y	2890082	G	C	G	1399953040				448	447	1
Y	2890144	G	C	G	1399953041				448	447	1
Y	2892150	G	A	G	1399953042	rs34738655	rs34738655	rs34738655	448	445	3
Y	2903922	T	C	T	1399953043				448	445	3					yes
Y	2904590	G	T	G	1399953044				448	446	2						yes
Y	2904842	A	G	A	1399953045			rs369768116	448	438	10					yes
Y	2905913	G	A	G	1399953046				448	447	1
Y	2908947	C	T	C	1399953047				448	447	1
Y	2909825	G	A	G	1399953048			rs368278218	448	446	2
Y	2910859	C	G	C	1399953049				448	447	1				yes
Y	2910890	G	T	G	1399953050				448	447	1
Y	2911033	G	A	G	1399953051	rs9786252	rs9786252	rs9786252	448	424	24		yes	yes	yes
Y	2913966	G	T	G	1399953052				448	447	1
Y	2914580	T	C	T	1399953053				448	447	1
Y	2914668	T	C	T	1399953054				448	447	1
Y	2914924	C	G	C	1399953055			rs369798434	448	447	1
Y	6627544	G	C	G	1399953056				448	429	19			yes	yes	yes
Y	6627563	A	G	A	1399953057				448	447	1
Y	6627779	T	C	T	1399953058				448	447	1
Y	6628529	T	G	T	1399953059				448	447	1
Y	6629330	T	A	T	1399953060			rs375155527	448	447	1				yes
Y	6629389	C	T	C	1399953061				448	446	2
Y	6629930	A	T	A	1399953062				448	444	4
Y	6630211	T	C	T	1399953063		rs201913718	rs201913718	448	443	5			yes
Y	6630864	T	G	T	1399953064				448	447	1
Y	6630931	G	A	A	1399953065	rs9785983	rs9785983	rs9785983	448	181	267		yes	yes	yes	yes		yes
Y	6631019	C	T	C	1399953066				448	446	2
Y	6632286	T	G	T	1399953067				448	447	1
Y	6632428	A	G	A	1399953068				448	447	1
Y	6636198	A	G	A	1399953069				448	447	1
Y	6650903	A	C	A	1399953070				448	447	1
Y	6650931	G	C	G	1399953071				448	446	2
Y	6651181	C	T	C	1399953072				448	447	1
Y	6655208	A	G	A	1399953073				448	447	1
Y	6655396	T	C	T	1399953074				448	447	1
Y	6655875	A	G	A	1399953075				448	446	2
Y	6656021	G	A	G	1399953076				448	446	2
Y	6656062	G	A	G	1399953077				448	447	1
Y	6656306	T	C	T	1399953078				448	447	1
Y	6656552	C	G	C	1399953079				448	447	1
Y	6657060	T	G	T	1399953080				448	447	1
Y	6660143	T	G	T	1399953081				448	428	20			yes	yes
Y	6661260	T	C	T	1399953082				448	447	1
Y	6661728	C	T	C	1399953083				448	447	1					yes
Y	6661751	G	A	G	1399953084				448	447	1				yes
Y	6661764	G	A	G	1399953085				448	447	1
Y	6661860	T	C	T	1399953086				448	438	10					yes
Y	6661965	A	G	A	1399953087				448	447	1					yes	yes
Y	6662447	A	G	A	1399953088				448	445	3					yes
Y	6662712	C	T	C	1399953089	rs112137450	rs112137450	rs112137450	448	372	76		yes	yes		yes	yes
Y	6662857	A	G	A	1399953090				448	447	1
Y	6667791	A	G	A	1399953091				448	446	2
Y	6668066	T	C	T	1399953092				448	446	2					yes
Y	6670114	A	T	A	1399953093				448	447	1
Y	6670601	A	G	A	1399953094				448	447	1
Y	6671902	C	T	C	1399953095				448	447	1					yes	yes
Y	6672020	T	C	T	1399953096				448	445	3
Y	6672217	T	G	T	1399953097				448	446	2
Y	6673835	A	T	A	1399953098			rs370482793	448	447	1			yes		yes
Y	6673909	G	A	G	1399953099				448	447	1					yes
Y	6674245	C	T	C	1399953100				448	447	1
Y	6676177	A	G	A	1399953101				448	447	1
Y	6676374	C	A	C	1399953102				448	447	1
Y	6677169	C	T	C	1399953103				448	446	2
Y	6677247	A	G	A	1399953104				448	447	1
Y	6677619	T	G	T	1399953105	rs17250310	rs17250310	rs17250310	448	402	46		yes	yes		yes
Y	6678055	C	T	C	1399953106				448	446	2
Y	6678268	C	T	C	1399953107				448	447	1
Y	6678315	T	A	T	1399953108	rs72617683	rs72617683	rs72617683	448	447	1
Y	6678418	A	G	A	1399953109				448	447	1
Y	6678824	G	T	G	1399953110			rs369435922	448	447	1			yes		yes
Y	6678926	G	A	G	1399953111				448	447	1			yes		yes
Y	6679787	A	C	A	1399953112				448	447	1
Y	6680071	G	A	G	1399953113				448	447	1
Y	6680083	C	G	C	1399953114				448	446	2
Y	6680195	G	T	G	1399953115				448	447	1
Y	6680221	G	A	G	1399953116				448	447	1
Y	6680613	A	T	T	1399953117				448	446	2
Y	6681274	A	G	A	1399953118				448	433	15				yes
Y	6681355	C	T	C	1399953119				448	447	1
Y	6681479	T	G	T	1399953120	rs17316192	rs17316192	rs17316192	448	402	46			yes		yes
Y	6681963	G	A	G	1399953121				448	447	1
Y	6681979	A	C	A	1399953122	rs112938890	rs112938890	rs112938890	448	402	46		yes	yes		yes
Y	6689126	G	T	G	1399953123				448	447	1
Y	6689226	A	G	A	1399953124				448	447	1
Y	6696055	C	T	C	1399953125				448	445	3
Y	6696263	G	A	G	1399953126			rs370118567	448	438	10					yes
Y	6696291	G	A	G	1399953127			rs375771235	448	443	5				yes	yes
Y	6697604	G	T	G	1399953128	rs112910074	rs112910074	rs112910074	448	447	1			yes	yes	yes
Y	6697795	C	T	C	1399953129			rs368527889	448	443	5				yes	yes
Y	6697860	A	G	A	1399953130				448	446	2				yes
Y	6698433	A	T	A	1399953131	rs62608390	rs62608390	rs62608390	448	446	2
Y	6698445	A	T	A	1399953132	rs72617684	rs72617684	rs72617684	448	447	1
Y	6698841	T	G	T	1399953133				448	446	2							yes
Y	6700102	C	G	C	1399953134				448	446	2				yes
Y	6700164	G	T	G	1399953135				448	447	1
Y	6701008	T	C	T	1399953136				448	447	1
Y	6701149	C	T	T	1399953137				448	441	7			yes	yes	yes
Y	6701160	C	T	C	1399953138				448	446	2				yes
Y	6701212	G	T	G	1399953139				448	447	1
Y	6701219	C	G	C	1399953140				448	447	1
Y	6701239	A	G	G	1399953141	rs9786117	rs9786117	rs9786117	448	174	274			yes	yes	yes
Y	6701256	C	A	C	1399953142	rs112994083	rs112994083	rs112994083	448	434	14				yes
Y	6701361	A	G	A	1399953143				448	447	1
Y	6701519	T	C	T	1399953144				448	447	1
Y	6702365	C	G	C	1399953145				448	447	1
Y	6703249	C	T	C	1399953146				448	447	1
Y	6703314	C	G	C	1399953147				448	447	1
Y	6704379	G	C	G	1399953148				448	447	1
Y	6704927	G	T	G	1399953149				448	447	1				yes
Y	6704962	C	T	C	1399953150				448	447	1
Y	6704979	C	T	C	1399953151				448	447	1
Y	6705048	G	A	G	1399953152				448	447	1
Y	6705115	G	C	G	1399953153				448	447	1				yes
Y	6705372	G	A	G	1399953154			rs375184226	448	440	8					yes
Y	6706112	A	G	A	1399953155				448	447	1
Y	6706916	G	T	G	1399953156				448	446	2				yes
Y	6707066	C	G	C	1399953157				448	447	1
Y	6707139	T	G	T	1399953158				448	447	1			yes
Y	6707900	T	C	T	1399953159				448	447	1
Y	6708442	T	C	T	1399953160				448	447	1
Y	6708503	G	A	G	1399953161				448	446	2
Y	6708554	G	A	G	1399953162				448	447	1
Y	6708578	C	G	C	1399953163				448	447	1
Y	6715387	G	A	G	1399953164				448	447	1
Y	6716150	T	C	T	1399953165				448	425	23			yes	yes	yes
Y	6716379	G	A	G	1399953166				448	447	1
Y	6716584	G	A	G	1399953167	rs77461301	rs77461301	rs77461301	448	435	13		yes		yes
Y	6716685	T	C	T	1399953168				448	446	2
Y	6716831	A	G	A	1399953169				448	446	2
Y	6717071	C	T	C	1399953170				448	447	1
Y	6717337	C	T	C	1399953171				448	447	1				yes
Y	6717442	A	G	A	1399953172				448	446	2				yes
Y	6717629	C	T	C	1399953173				448	447	1
Y	6717693	G	A	G	1399953174				448	444	4				yes
Y	6717734	A	G	A	1399953175				448	429	19			yes	yes	yes
Y	6717760	C	T	C	1399953176				448	447	1
Y	6717822	G	A	G	1399953177				448	433	15
Y	6717827	G	A	G	1399953178				448	446	2
Y	6718421	C	T	C	1399953179				448	447	1
Y	6718533	C	T	C	1399953180				448	447	1
Y	6718686	T	C	T	1399953181				448	447	1
Y	6718890	G	A	G	1399953182				448	446	2
Y	6719048	G	T	T	1399953183				448	441	7			yes	yes	yes
Y	6719517	T	C	T	1399953184				448	446	2
Y	6719913	C	T	C	1399953185				448	446	2
Y	6732918	C	A	C	1399953186				448	447	1
Y	6733767	C	A	C	1399953187				448	446	2
Y	6734225	C	T	C	1399953188				448	447	1
Y	6734604	C	T	C	1399953189				448	447	1
Y	6734647	G	A	G	1399953190			rs372696666	448	447	1				yes
Y	6735361	C	T	C	1399953191				448	446	2					yes
Y	6735509	G	C	G	1399953192				448	446	2
Y	6736129	A	G	A	1399953193				448	447	1
Y	6736154	C	T	C	1399953194	rs2071394	rs2071394	rs2071394	448	447	1
Y	6736357	C	G	C	1399953195		rs200834952	rs200834952	448	446	2
Y	6736443	C	T	C	1399953196	rs35815655	rs35815655	rs35815655	448	446	2					yes
Y	6736520	A	G	A	1399953197				448	447	1
Y	6737538	C	G	C	1399953198				448	447	1
Y	6737614	A	G	A	1399953199	rs113396587	rs113396587	rs113396587	448	447	1				yes	yes
Y	6737780	G	C	G	1399953200				448	447	1
Y	6738373	G	T	G	1399953201				448	447	1
Y	6738741	A	G	A	1399953202				448	447	1					yes
Y	6739356	T	C	T	1399953203				448	447	1
Y	6739826	C	A	C	1399953204				448	446	2
Y	6739857	C	T	C	1399953205			rs371820410	448	447	1
Y	6740387	G	A	G	1399953206				448	447	1
Y	6740704	A	G	A	1399953207	rs34551924	rs34551924	rs34551924	448	447	1			yes		yes
Y	6741052	T	C	T	1399953208				448	447	1				yes
Y	6741124	A	T	A	1399953209				448	447	1
Y	6741203	G	C	G	1399953210				448	447	1
Y	6741413	A	G	A	1399953211				448	447	1
Y	6741447	G	A	G	1399953212				448	447	1
Y	6742012	C	T	C	1399953213				448	447	1
Y	6742129	G	T	G	1399953214				448	447	1
Y	6742486	G	A	G	1399953215				448	447	1
Y	6742689	C	A	C	1399953216				448	447	1
Y	6742724	C	T	C	1399953217				448	447	1
Y	6743487	C	T	C	1399953218				448	447	1
Y	6743727	A	C	A	1399953219				448	446	2
Y	6744283	T	G	T	1399953220				448	446	2
Y	6744344	T	C	T	1399953221				448	447	1
Y	6746584	G	A	G	1399953222				448	446	2
Y	6746675	T	C	T	1399953223				448	447	1
Y	6751734	G	C	G	1399953224				448	447	1
Y	6751777	G	C	G	1399953225				448	433	15				yes
Y	6758621	A	T	A	1399953226				448	446	2
Y	6764869	A	G	A	1399953227				448	447	1
Y	6764998	C	A	C	1399953228				448	447	1			yes	yes	yes
Y	6765066	A	C	A	1399953229				448	439	9
Y	6765536	G	A	G	1399953230				448	446	2				yes
Y	6765575	G	A	G	1399953231			rs373920933	448	444	4					yes
Y	6767435	C	G	C	1399953232				448	447	1			yes
Y	6769179	G	A	G	1399953233				448	447	1
Y	6776491	A	C	A	1399953234				448	446	2
Y	6776706	C	T	C	1399953235				448	446	2
Y	6776911	A	G	A	1399953236			rs373272525	448	440	8				yes
Y	6777077	T	C	T	1399953237	rs188681655	rs188681655	rs188681655	448	447	1			yes	yes	yes
Y	6777240	A	G	A	1399953238				448	447	1
Y	6777351	A	G	A	1399953239				448	447	1
Y	6777810	A	G	A	1399953240	rs112359018	rs112359018	rs112359018	448	436	12				yes
Y	6777962	A	G	A	1399953241				448	447	1
Y	6778043	G	A	G	1399953242				448	443	5			yes	yes
Y	6778135	G	A	G	1399953243				448	447	1
Y	6778278	T	C	T	1399953244				448	447	1
Y	6778425	C	T	C	1399953245				448	447	1
Y	6778434	C	T	C	1399953246				448	447	1
Y	6779239	A	C	A	1399953247				448	447	1
Y	6779451	C	G	C	1399953248				448	447	1
Y	6779609	C	G	C	1399953249	rs72617688	rs72617688	rs72617688	448	447	1
Y	6779633	G	T	G	1399953250				448	447	1
Y	6779668	C	T	C	1399953251				448	447	1
Y	6779844	G	T	G	1399953252				448	447	1
Y	6779907	A	G	G	1399953253				448	441	7			yes	yes	yes
Y	6781321	G	A	G	1399953254				448	447	1
Y	6781398	C	T	C	1399953255	rs3860033	rs3860033	rs3860033	448	441	7					yes
Y	6782854	G	T	G	1399953256				448	447	1
Y	6782868	A	G	A	1399953257				448	446	2					yes
Y	6783357	C	T	C	1399953258				448	447	1
Y	6783772	C	A	C	1399953259				448	447	1
Y	6784005	G	A	G	1399953260				448	447	1
Y	6784150	T	C	T	1399953261				448	447	1				yes
Y	6786110	G	C	G	1399953262				448	447	1
Y	6786139	A	G	A	1399953263				448	447	1
Y	6786263	G	T	G	1399953264				448	447	1
Y	6786776	T	C	T	1399953265				448	446	2				yes
Y	6787006	A	C	A	1399953266				448	447	1				yes
Y	6787070	C	T	C	1399953267				448	447	1
Y	6788191	G	A	G	1399953268	rs181335666	rs181335666	rs181335666	448	446	2
Y	6788390	C	T	C	1399953269				448	435	13					yes
Y	6788449	C	T	T	1399953270				448	444	4
Y	6788564	G	A	G	1399953271				448	447	1
Y	6788888	A	C	A	1399953272				448	447	1
Y	6789507	C	G	C	1399953273				448	446	2
Y	6789658	C	T	C	1399953274				448	447	1
Y	6789686	G	C	G	1399953275				448	446	2				yes
Y	6789716	C	T	C	1399953276				448	447	1
Y	6791497	T	C	T	1399953277				448	446	2				yes
Y	6792047	A	T	A	1399953278				448	447	1
Y	6792656	A	G	A	1399953279				448	447	1
Y	6794129	G	A	G	1399953280				448	441	7					yes
Y	6794738	C	T	C	1399953281				448	447	1				yes
Y	6795430	C	A	C	1399953282				448	447	1
Y	6795544	G	A	G	1399953283				448	447	1
Y	6795563	G	A	G	1399953284				448	445	3					yes
Y	6795934	T	G	T	1399953285				448	446	2			yes		yes		yes
Y	6795991	A	G	A	1399953286				448	446	2
Y	6796420	C	T	C	1399953287				448	447	1
Y	6798082	A	G	A	1399953288				448	447	1
Y	6800173	G	C	G	1399953289				448	447	1
Y	6800465	A	C	A	1399953290				448	447	1
Y	6801398	G	A	G	1399953291				448	446	2				yes
Y	6801568	T	C	T	1399953292				448	446	2				yes
Y	6801934	C	G	C	1399953293				448	447	1
Y	6802152	C	A	C	1399953294				448	447	1
Y	6802177	T	G	T	1399953295				448	447	1					yes
Y	6802231	T	C	T	1399953296				448	446	2
Y	6802260	C	T	C	1399953297				448	447	1
Y	6804479	T	A	T	1399953298	rs113481612	rs113481612	rs113481612	448	434	14				yes
Y	6804719	T	C	T	1399953299				448	447	1
Y	6804892	T	C	T	1399953300				448	447	1			yes
Y	6806004	T	C	T	1399953301				448	447	1
Y	6806479	T	C	T	1399953302				448	447	1
Y	6809316	C	T	C	1399953303				448	447	1
Y	6810069	G	A	G	1399953304				448	446	2			yes
Y	6810313	A	C	A	1399953305				448	447	1
Y	6811214	A	G	A	1399953306				448	447	1				yes
Y	6811272	G	T	G	1399953307				448	447	1				yes
Y	6811564	G	C	G	1399953308				448	447	1
Y	6812011	A	G	A	1399953309				448	447	1
Y	6813712	G	A	G	1399953310				448	447	1
Y	6814083	G	A	G	1399953311				448	447	1
Y	6814246	T	C	T	1399953312			rs371443469	448	440	8			yes		yes
Y	6816797	A	G	A	1399953313				448	447	1
Y	6816870	A	C	A	1399953314				448	446	2
Y	6818151	C	T	T	1399953315				448	446	2
Y	6818291	C	T	C	1399953316	rs768983	rs768983	rs768983	448	424	24		yes	yes	yes
Y	6818622	A	G	A	1399953317				448	447	1
Y	6823202	G	A	G	1399953318				448	447	1
Y	6823377	A	G	A	1399953319				448	447	1
Y	6834288	G	T	G	1399953320				448	447	1
Y	6834376	A	C	A	1399953321				448	447	1
Y	6835056	G	A	A	1399953322	rs113665888	rs113665888	rs113665888	448	441	7				yes	yes
Y	6835196	T	C	T	1399953323	rs72617689	rs72617689	rs72617689	448	447	1
Y	6835512	G	A	G	1399953324				448	441	7					yes
Y	6836401	T	G	T	1399953325				448	446	2					yes
Y	6837378	A	T	A	1399953326				448	447	1
Y	6837861	T	A	T	1399953327				448	446	2							yes
Y	6837868	A	G	A	1399953328				448	446	2					yes
Y	6837988	C	T	C	1399953329				448	447	1
Y	6839157	T	A	T	1399953330				448	447	1
Y	6840710	G	A	G	1399953331				448	444	4				yes
Y	6841451	G	T	G	1399953332				448	446	2					yes
Y	6841756	T	G	T	1399953333				448	447	1
Y	6842002	A	G	A	1399953334				448	446	2				yes
Y	6842089	C	T	C	1399953335				448	446	2
Y	6842263	G	A	G	1399953336			rs368031074	448	440	8			yes		yes
Y	6842315	G	T	G	1399953337				448	447	1
Y	6843151	T	G	T	1399953338	rs185975114	rs185975114	rs185975114	448	446	2
Y	6843310	T	C	T	1399953339				448	447	1
Y	6843676	A	G	A	1399953340				448	447	1
Y	6844133	A	G	A	1399953341				448	447	1
Y	6844185	C	G	C	1399953342				448	447	1
Y	6844430	T	C	T	1399953343				448	446	2				yes
Y	6844772	C	T	C	1399953344				448	447	1			yes
Y	6844984	G	T	G	1399953345				448	445	3					yes
Y	6845303	C	A	C	1399953346				448	446	2
Y	6845358	A	G	A	1399953347				448	447	1
Y	6845482	C	T	C	1399953348				448	446	2				yes
Y	6845492	G	C	G	1399953349				448	447	1
Y	6845605	A	G	A	1399953350				448	447	1
Y	6845626	T	A	T	1399953351				448	447	1
Y	6845656	C	T	C	1399953352				448	444	4				yes
Y	6845899	C	A	C	1399953353				448	446	2
Y	6845936	T	C	T	1399953354	rs189205028	rs189205028	rs189205028	448	446	2				yes
Y	6845955	G	A	G	1399953355	rs182352067	rs182352067	rs182352067	448	447	1
Y	6846482	G	A	G	1399953356	rs187409543	rs187409543	rs187409543	448	446	2
Y	6846599	G	T	G	1399953357				448	445	3
Y	6846615	C	T	C	1399953358	rs190548065	rs190548065	rs190548065	448	446	2
Y	6846771	T	A	T	1399953359				448	447	1
Y	6847378	G	A	G	1399953360				448	445	3							yes
Y	6848153	G	T	G	1399953361	rs186143316	rs186143316	rs186143316	448	446	2
Y	6848560	T	C	T	1399953362	rs111526531	rs111526531	rs111526531	448	402	46		yes	yes		yes
Y	6849552	A	G	A	1399953363				448	447	1
Y	6850437	G	A	G	1399953364				448	446	2			yes
Y	6850619	A	G	A	1399953365				448	445	3
Y	6851541	G	A	G	1399953366	rs74454695	rs74454695	rs74454695	448	435	13		yes		yes
Y	6851720	G	A	G	1399953367	rs190126356	rs190126356	rs190126356	448	446	2
Y	6852223	T	C	T	1399953368				448	447	1
Y	6852560	T	C	T	1399953369				448	447	1
Y	6852684	G	A	G	1399953370				448	447	1
Y	6852832	G	T	G	1399953371				448	446	2
Y	6853173	G	A	G	1399953372				448	447	1
Y	6853286	C	A	C	1399953373	rs113726889	rs113726889	rs113726889	448	421	27			yes		yes
Y	6853560	G	A	G	1399953374				448	442	6				yes
Y	6854016	G	A	G	1399953375				448	447	1
Y	6854139	C	T	C	1399953376				448	441	7					yes
Y	6854256	C	T	C	1399953377			rs371754067	448	430	18					yes
Y	6855809	G	A	G	1399953378				448	441	7				yes	yes
Y	6857162	G	A	G	1399953379				448	446	2					yes
Y	6857352	C	T	C	1399953380				448	447	1
Y	6857619	C	T	C	1399953381				448	447	1		yes
Y	6857998	A	G	A	1399953382				448	447	1				yes
Y	6858149	G	T	G	1399953383				448	447	1
Y	6858319	C	T	C	1399953384	rs72617690	rs72617690	rs72617690	448	429	19		yes		yes
Y	6858651	G	A	G	1399953385				448	447	1
Y	6858788	C	T	C	1399953386				448	447	1
Y	6858878	G	A	G	1399953387	rs112383353	rs112383353	rs112383353	448	436	12				yes
Y	6858893	C	T	C	1399953388				448	447	1
Y	6859064	T	C	T	1399953389				448	447	1					yes
Y	6859558	C	G	C	1399953390	rs187723852	rs187723852	rs187723852	448	446	2				yes
Y	6859691	T	C	C	1399953391	rs192498449	rs192498449	rs192498449	448	441	7			yes	yes	yes
Y	6859805	C	G	C	1399953392				448	447	1
Y	6859957	T	C	T	1399953393			rs368511174	448	446	2			yes
Y	6860508	A	T	A	1399953394			rs373219368	448	447	1			yes		yes
Y	6860621	A	G	A	1399953395				448	445	3
Y	6861075	G	A	G	1399953396	rs9786374	rs9786374	rs9786374	448	404	44			yes	yes	yes
Y	6861213	T	C	T	1399953397				448	447	1
Y	6861233	T	C	T	1399953398				448	447	1			yes		yes
Y	6861291	T	C	T	1399953399				448	446	2
Y	6861302	T	G	T	1399953400				448	447	1
Y	6861517	T	A	T	1399953401				448	446	2			yes
Y	6861669	G	C	G	1399953402				448	445	3
Y	6861901	T	C	T	1399953403				448	445	3
Y	6861912	G	C	G	1399953404				448	446	2					yes
Y	6862653	A	G	A	1399953405				448	446	2
Y	6863229	A	T	A	1399953406	rs184049485	rs184049485	rs184049485	448	446	2
Y	6863648	C	T	C	1399953407				448	447	1
Y	6863689	C	G	C	1399953408				448	447	1
Y	6863734	C	T	C	1399953409				448	447	1
Y	6864016	G	A	G	1399953410				448	447	1
Y	6864203	C	G	C	1399953411			rs375139516	448	446	2
Y	6864267	G	A	A	1399953412	rs113964678	rs113964678	rs113964678	448	427	21			yes	yes	yes
Y	6864677	G	A	G	1399953413				448	447	1
Y	6864895	G	C	G	1399953414			rs369679751	448	430	18					yes
Y	6865450	C	T	C	1399953415				448	447	1
Y	6865490	G	A	A	1399953416				448	441	7			yes	yes	yes
Y	6865729	G	A	G	1399953417				448	447	1
Y	6866201	G	A	G	1399953418				448	446	2				yes
Y	6866293	T	G	T	1399953419				448	447	1
Y	6866303	G	A	G	1399953420				448	447	1
Y	6866836	G	T	G	1399953421				448	447	1		yes
Y	6867589	C	T	C	1399953422			rs377141930	448	443	5				yes	yes
Y	6867658	T	C	T	1399953423				448	446	2				yes
Y	6867783	C	G	C	1399953424	rs111842458	rs111842458	rs111842458	448	434	14				yes
Y	6868000	G	A	G	1399953425				448	444	4
Y	6868118	A	G	G	1399953426	rs1865680	rs1865680	rs1865680	448	174	274		yes	yes	yes	yes
Y	6868418	G	A	G	1399953427				448	446	2
Y	6868486	G	T	G	1399953428				448	447	1
Y	6868527	G	A	G	1399953429				448	447	1
Y	6868695	C	T	C	1399953430				448	447	1
Y	6868795	C	T	C	1399953431				448	447	1
Y	6868881	C	T	C	1399953432	rs192028702	rs192028702	rs192028702	448	446	2
Y	6869255	T	C	T	1399953433				448	447	1
Y	6869900	T	G	T	1399953434				448	447	1
Y	6870301	C	G	C	1399953435				448	447	1
Y	6870355	G	C	G	1399953436				448	447	1
Y	6871637	T	G	T	1399953437				448	447	1
Y	6871669	C	G	C	1399953438				448	447	1
Y	6871854	G	T	G	1399953439				448	446	2
Y	6872173	C	G	C	1399953440				448	447	1
Y	6872348	A	G	A	1399953441				448	435	13
Y	6872529	A	G	A	1399953442				448	447	1
Y	6874115	C	T	C	1399953443				448	446	2					yes
Y	6875047	T	C	T	1399953444			rs373736956	448	431	17			yes	yes	yes
Y	6875411	C	T	C	1399953445				448	447	1
Y	6876110	G	A	G	1399953446				448	447	1
Y	6876484	G	T	G	1399953447	rs192830874	rs192830874	rs192830874	448	447	1			yes	yes	yes
Y	6877314	G	A	G	1399953448	rs184932575	rs184932575	rs184932575	448	446	2
Y	6877439	C	A	C	1399953449				448	447	1
Y	6877787	C	T	C	1399953450				448	447	1
Y	6877891	A	G	A	1399953451	rs189443481	rs189443481	rs189443481	448	446	2
Y	6878048	G	T	G	1399953452				448	445	3
Y	6879365	C	T	C	1399953453			rs371209375	448	439	9		yes
Y	6879456	G	A	G	1399953454			rs377642982	448	436	12				yes
Y	6879761	A	T	A	1399953455	rs180981568	rs180981568	rs180981568	448	446	2				yes
Y	6880315	C	T	C	1399953456				448	447	1
Y	6880368	A	G	A	1399953457				448	447	1				yes
Y	6880375	A	C	A	1399953458				448	447	1
Y	6882931	T	A	T	1399953459				448	442	6
Y	6883987	T	C	T	1399953460				448	447	1
Y	6884323	C	A	C	1399953461				448	447	1
Y	6884700	C	T	C	1399953462				448	444	4					yes
Y	6885171	G	T	G	1399953463				448	447	1
Y	6885366	T	C	T	1399953464				448	447	1
Y	6885593	A	G	A	1399953465				448	447	1
Y	6885631	G	A	G	1399953466	rs184839215	rs184839215	rs184839215	448	447	1			yes		yes
Y	6885788	A	G	A	1399953467			rs377653633	448	443	5				yes	yes
Y	6885968	A	G	A	1399953468				448	447	1
Y	6886872	G	A	G	1399953469				448	447	1
Y	6886942	G	A	G	1399953470				448	447	1
Y	6886967	A	G	A	1399953471				448	446	2
Y	6887040	A	T	A	1399953472				448	447	1
Y	6887162	C	T	C	1399953473	rs112261955	rs112261955	rs112261955	448	434	14				yes
Y	6887414	A	G	A	1399953474	rs181981298	rs181981298	rs181981298	448	446	2				yes
Y	6887620	T	A	T	1399953475				448	447	1
Y	6888253	A	G	A	1399953476				448	447	1
Y	6888387	C	T	C	1399953477			rs374016144	448	442	6					yes
Y	6888770	A	G	A	1399953478			rs374348413	448	444	4				yes
Y	6888984	C	T	C	1399953479				448	447	1
Y	6889690	G	A	G	1399953480				448	447	1
Y	6890152	C	T	C	1399953481				448	447	1
Y	6890227	G	A	G	1399953482				448	446	2
Y	6890305	A	T	A	1399953483				448	447	1
Y	6890869	A	C	A	1399953484	rs185900322	rs185900322	rs185900322	448	446	2
Y	6890973	G	A	G	1399953485				448	447	1
Y	6891037	T	C	T	1399953486				448	447	1
Y	6891326	G	A	G	1399953487				448	447	1
Y	6893093	A	C	A	1399953488	rs34555473	rs34555473	rs34555473	448	447	1			yes		yes
Y	6893280	A	C	A	1399953489				448	447	1				yes
Y	6893824	A	G	A	1399953490				448	447	1
Y	6893847	G	T	G	1399953491				448	446	2
Y	6894125	A	G	A	1399953492				448	447	1				yes
Y	6894137	T	A	T	1399953493				448	447	1
Y	6894323	C	T	C	1399953494				448	445	3
Y	6894625	G	T	G	1399953495	rs181305401	rs181305401	rs181305401	448	446	2
Y	6894876	T	C	T	1399953496				448	446	2
Y	6895092	A	G	A	1399953497	rs190958866	rs190958866	rs190958866	448	446	2				yes
Y	6895470	A	T	A	1399953498	rs182712174	rs182712174	rs182712174	448	446	2				yes
Y	6895734	A	T	A	1399953499				448	447	1
Y	6896196	C	T	C	1399953500				448	446	2
Y	6896546	T	G	T	1399953501		rs201058823	rs201058823	448	447	1		yes
Y	6896813	T	A	T	1399953502				448	446	2
Y	6896865	G	A	G	1399953503				448	447	1
Y	6897318	T	G	T	1399953504				448	447	1
Y	6898233	G	A	G	1399953505				448	447	1
Y	6898269	C	T	C	1399953506				448	447	1					yes
Y	6898486	G	A	G	1399953507				448	447	1
Y	6898759	T	G	T	1399953508				448	447	1
Y	6899091	G	A	G	1399953509				448	446	2
Y	6899215	G	T	G	1399953510		rs200485273	rs200485273	448	447	1
Y	6899793	A	T	A	1399953511	rs186711202	rs186711202	rs186711202	448	446	2
Y	6904237	A	G	A	1399953512				448	445	3
Y	6904485	C	T	C	1399953513				448	447	1
Y	6905032	C	A	C	1399953514				448	447	1
Y	6905202	C	T	C	1399953515	rs190787816	rs190787816	rs190787816	448	446	2
Y	6905476	G	T	G	1399953516				448	447	1
Y	6905504	T	G	T	1399953517	rs11799224	rs11799224	rs11799224	448	447	1		yes	yes
Y	6905509	C	A	C	1399953518				448	447	1
Y	6905780	G	A	G	1399953519				448	447	1
Y	6905794	A	G	A	1399953520				448	447	1
Y	6906074	A	G	A	1399953521	rs17316227	rs17316227	rs17316227	448	421	27			yes		yes
Y	6906332	G	C	G	1399953522				448	438	10		yes			yes
Y	6906618	A	T	A	1399953523				448	447	1
Y	6906967	C	T	C	1399953524				448	447	1
Y	6908261	G	A	A	1399953525	rs187335757	rs187335757	rs187335757	448	441	7			yes	yes	yes
Y	6908382	A	G	A	1399953526				448	447	1
Y	6908418	C	G	C	1399953527				448	447	1
Y	6909100	G	A	G	1399953528				448	447	1
Y	6909349	A	G	A	1399953529				448	447	1
Y	6909794	G	A	G	1399953530				448	446	2
Y	6910965	G	A	G	1399953531				448	447	1
Y	6911847	A	G	A	1399953532				448	446	2				yes
Y	6911855	C	A	C	1399953533				448	446	2				yes
Y	6911889	C	T	C	1399953534				448	447	1
Y	6912003	G	A	G	1399953535				448	447	1
Y	6912022	C	A	C	1399953536				448	447	1
Y	6912306	C	G	C	1399953537				448	447	1			yes
Y	6912691	G	A	G	1399953538				448	447	1
Y	6912974	C	T	C	1399953539				448	433	15				yes
Y	6912992	G	T	T	1399953540	rs9786566	rs9786566	rs9786566	448	145	303		yes	yes		yes
Y	6913217	T	A	T	1399953541				448	447	1
Y	6913354	C	G	C	1399953542				448	447	1
Y	6913361	G	A	G	1399953543				448	446	2
Y	6923525	C	T	C	1399953544	rs112548520	rs112548520	rs112548520	448	402	46		yes	yes		yes
Y	6924010	G	A	G	1399953545		rs199841618	rs199841618	448	447	1
Y	6924113	C	T	C	1399953546				448	447	1
Y	6924298	A	T	A	1399953547				448	447	1
Y	6924390	A	G	A	1399953548				448	447	1
Y	6924694	C	T	C	1399953549			rs375169368	448	447	1
Y	6925012	G	T	G	1399953550				448	445	3		yes
Y	6931670	T	C	T	1399953551				448	446	2
Y	6931752	C	G	C	1399953552				448	447	1
Y	6931856	C	T	C	1399953553	rs9786225	rs9786225	rs9786225	448	404	44			yes	yes	yes
Y	6931914	C	G	C	1399953554				448	447	1
Y	6931953	G	A	G	1399953555			rs371282846	448	447	1
Y	6931957	G	T	G	1399953556		rs200332530	rs200332530	448	446	2					yes
Y	6932199	G	A	G	1399953557	rs35573420	rs35573420	rs35573420	448	447	1
Y	6932212	G	C	G	1399953558				448	447	1
Y	6932247	T	G	T	1399953559				448	447	1				yes
Y	6932342	G	C	G	1399953560				448	447	1
Y	6932538	G	C	G	1399953561				448	447	1
Y	6932564	T	G	T	1399953562				448	447	1
Y	6932648	C	G	C	1399953563				448	446	2				yes
Y	6932663	C	G	C	1399953564				448	442	6					yes
Y	6932674	T	C	T	1399953565				448	447	1				yes
Y	6932803	T	C	T	1399953566				448	446	2
Y	6932824	G	A	G	1399953567	rs184804870	rs184804870	rs184804870	448	446	2					yes
Y	6932895	G	C	G	1399953568				448	447	1
Y	6933008	G	C	G	1399953569				448	447	1		yes
Y	6933016	T	C	T	1399953570			rs377366627	448	446	2				yes
Y	6933080	A	G	A	1399953571			rs370600351	448	446	2
Y	6933867	C	A	C	1399953572				448	447	1
Y	6934028	G	C	G	1399953573				448	446	2				yes
Y	6934041	G	A	G	1399953574				448	447	1
Y	6934194	A	G	A	1399953575				448	447	1					yes
Y	6934464	A	C	A	1399953576	rs73614805	rs73614805	rs73614805	448	445	3			yes
Y	6935467	G	T	G	1399953577				448	447	1
Y	6936292	G	T	G	1399953578				448	447	1
Y	6936412	C	G	G	1399953579				448	441	7				yes	yes
Y	6936443	T	C	T	1399953580				448	447	1
Y	6936470	T	C	C	1399953581				448	446	2
Y	6936488	G	A	G	1399953582				448	447	1
Y	6936506	C	G	C	1399953583				448	447	1
Y	6936636	C	G	C	1399953584	rs72617694	rs72617694	rs72617694	448	447	1
Y	6936716	C	T	C	1399953585				448	446	2
Y	6936753	G	A	G	1399953586				448	446	2
Y	6937331	C	T	C	1399953587				448	447	1
Y	6937453	G	A	G	1399953588				448	447	1
Y	6938119	G	A	G	1399953589	rs34559651	rs34559651	rs34559651	448	447	1
Y	6938269	G	A	G	1399953590				448	447	1
Y	6939383	G	C	G	1399953591				448	425	23			yes	yes	yes
Y	6940028	T	C	T	1399953592				448	446	2					yes
Y	6940524	T	C	T	1399953593				448	446	2				yes
Y	6940671	G	C	G	1399953594				448	446	2
Y	6941080	C	G	C	1399953595				448	447	1
Y	6941156	T	G	T	1399953596				448	447	1
Y	6941218	A	G	G	1399953597	rs9306845	rs9306845	rs9306845	448	369	79		yes	yes	yes	yes
Y	6941309	T	C	T	1399953598				448	446	2
Y	6941518	C	T	C	1399953599				448	447	1
Y	6941876	T	C	T	1399953600				448	442	6					yes
Y	6942166	G	A	G	1399953601				448	447	1
Y	6942201	C	A	C	1399953602				448	447	1				yes
Y	6943012	G	T	G	1399953603				448	447	1
Y	6943232	A	G	A	1399953604				448	446	2
Y	6943522	C	T	C	1399953605	rs17250345	rs17250345	rs17250345	448	372	76		yes	yes		yes
Y	6943527	A	G	A	1399953606				448	437	11			yes		yes
Y	6943567	C	T	C	1399953607				448	446	2				yes
Y	6943858	T	C	T	1399953608				448	447	1
Y	6944190	G	A	G	1399953609				448	437	11
Y	6944565	C	T	C	1399953610				448	444	4		yes
Y	6945296	G	A	G	1399953611				448	447	1
Y	6945482	G	A	G	1399953612				448	447	1
Y	6945551	C	T	C	1399953613				448	446	2
Y	6945573	A	G	A	1399953614				448	446	2
Y	6945703	G	A	G	1399953615				448	444	4					yes		yes
Y	6946440	C	T	C	1399953616				448	447	1
Y	6946767	T	G	T	1399953617				448	446	2
Y	6947173	A	G	A	1399953618				448	444	4
Y	6947250	T	C	T	1399953619				448	447	1			yes
Y	6947289	T	C	T	1399953620				448	447	1
Y	6947588	G	A	G	1399953621				448	447	1
Y	6947899	A	C	A	1399953622				448	447	1
Y	6947954	C	T	C	1399953623				448	445	3
Y	6948521	C	T	C	1399953624				448	447	1
Y	6948534	C	T	C	1399953625				448	447	1			yes
Y	6948601	C	A	C	1399953626				448	447	1
Y	6950393	T	C	T	1399953627				448	447	1
Y	6950465	C	T	C	1399953628				448	447	1
Y	6951067	T	A	T	1399953629				448	446	2
Y	6951587	C	T	C	1399953630				448	447	1		yes
Y	6951622	T	C	T	1399953631			rs373210009	448	447	1				yes
Y	6951930	C	A	C	1399953632				448	447	1
Y	6951990	C	T	C	1399953633				448	447	1			yes		yes
Y	6952809	G	A	G	1399953634				448	447	1			yes
Y	6953019	G	A	G	1399953635				448	446	2
Y	6953167	A	C	A	1399953636				448	446	2			yes	yes
Y	6953417	T	C	T	1399953637				448	433	15			yes		yes
Y	6953603	C	T	C	1399953638	rs113634021	rs113634021	rs113634021	448	444	4					yes
Y	6953630	G	T	G	1399953639				448	447	1
Y	6953790	C	T	C	1399953640				448	447	1
Y	6954211	C	A	C	1399953641				448	447	1
Y	6954470	C	A	C	1399953642	rs35623864	rs35623864	rs35623864	448	446	2				yes
Y	6955809	T	G	T	1399953643				448	446	2				yes
Y	6955839	A	G	A	1399953644				448	425	23			yes	yes	yes
Y	6955868	A	C	A	1399953645	rs113325051	rs113325051	rs113325051	448	421	27			yes		yes
Y	6955919	A	G	A	1399953646				448	447	1
Y	6955956	T	C	T	1399953647				448	447	1
Y	6956492	G	A	G	1399953648				448	446	2				yes
Y	6956812	A	T	A	1399953649				448	447	1
Y	6957102	A	G	A	1399953650		rs200819109	rs200819109	448	443	5			yes
Y	6957277	G	A	G	1399953651				448	447	1
Y	6957400	T	C	T	1399953652				448	447	1
Y	6958165	C	A	C	1399953653	rs34137545	rs34137545	rs34137545	448	437	11				yes
Y	6958386	G	A	G	1399953654				448	447	1
Y	6958435	C	G	C	1399953655				448	446	2
Y	6960123	C	T	C	1399953656				448	447	1
Y	6960366	C	T	C	1399953657				448	446	2				yes
Y	6960531	C	T	C	1399953658				448	447	1
Y	6960947	A	G	A	1399953659				448	447	1
Y	6961255	G	T	G	1399953660				448	447	1
Y	6961447	T	G	T	1399953661				448	446	2				yes
Y	6961669	C	T	C	1399953662				448	446	2
Y	6961754	C	T	C	1399953663				448	446	2
Y	6962547	C	G	C	1399953664				448	447	1
Y	6963313	A	G	A	1399953665				448	447	1
Y	6963580	G	A	G	1399953666				448	447	1
Y	6964065	A	T	A	1399953667			rs372730313	448	447	1				yes
Y	6964531	A	G	A	1399953668	rs72617696	rs72617696	rs72617696	448	409	39		yes	yes	yes
Y	6964546	G	T	G	1399953669				448	447	1		yes
Y	6964626	G	A	G	1399953670				448	447	1
Y	6964662	A	G	A	1399953671	rs113845398	rs113845398	rs113845398	448	436	12				yes
Y	6964855	C	G	C	1399953672				448	447	1
Y	6965205	G	A	G	1399953673				448	447	1				yes
Y	6965215	C	T	C	1399953674	rs16981311	rs16981311	rs16981311	448	404	44			yes	yes	yes
Y	6965238	G	C	G	1399953675				448	447	1
Y	6965314	T	C	T	1399953676				448	447	1			yes
Y	6966096	C	T	C	1399953677				448	447	1
Y	6967342	T	C	T	1399953678				448	446	2
Y	6968550	C	A	C	1399953679			rs375555170	448	447	1
Y	6968743	A	T	A	1399953680				448	446	2
Y	6968853	G	A	G	1399953681				448	446	2
Y	6969009	T	C	T	1399953682				448	446	2				yes
Y	6969181	C	G	C	1399953683			rs371108021	448	444	4					yes
Y	6969270	G	A	G	1399953684				448	444	4					yes
Y	6969303	G	A	G	1399953685	rs72617698	rs72617698	rs72617698	448	447	1
Y	6969396	C	G	C	1399953686				448	446	2
Y	6969835	C	G	C	1399953687				448	446	2
Y	6970036	C	T	C	1399953688				448	447	1
Y	6970419	C	G	C	1399953689				448	447	1
Y	6970585	C	T	C	1399953690				448	446	2
Y	6970658	C	G	C	1399953691				448	447	1
Y	6971247	C	T	C	1399953692				448	447	1
Y	6971539	C	A	C	1399953693				448	447	1
Y	6971581	G	A	G	1399953694				448	445	3
Y	6971659	G	A	G	1399953695				448	447	1
Y	6971751	G	T	G	1399953696				448	446	2
Y	6972117	T	C	T	1399953697				448	447	1
Y	6972141	A	T	A	1399953698				448	446	2
Y	6972165	G	C	G	1399953699				448	447	1
Y	6972246	C	G	G	1399953700				448	446	2
Y	6973803	T	A	T	1399953701	rs112544178	rs112544178	rs112544178	448	434	14				yes
Y	6974483	C	T	C	1399953702				448	447	1
Y	6975295	G	C	C	1399953703	rs111884668	rs111884668	rs111884668	448	427	21			yes	yes	yes
Y	6978940	G	A	G	1399953704				448	444	4
Y	6979140	C	G	C	1399953705				448	444	4			yes		yes
Y	6980063	G	A	G	1399953706				448	447	1					yes
Y	6980123	T	G	T	1399953707				448	447	1
Y	6980331	A	T	A	1399953708				448	446	2
Y	6980402	A	T	A	1399953709				448	447	1
Y	6981514	A	C	A	1399953710				448	447	1
Y	6981688	A	T	A	1399953711				448	447	1
Y	6982169	A	C	A	1399953712	rs113134414	rs113134414	rs113134414	448	447	1				yes
Y	6982931	T	C	T	1399953713				448	447	1				yes
Y	6983232	C	G	C	1399953714				448	447	1		yes
Y	6983355	T	C	T	1399953715		rs202240574	rs202240574	448	447	1
Y	6983363	A	T	A	1399953716				448	447	1
Y	6983540	C	G	C	1399953717				448	447	1
Y	6985131	G	A	G	1399953718				448	447	1
Y	6985159	A	T	A	1399953719				448	447	1			yes
Y	6985835	T	C	T	1399953720				448	446	2
Y	6987038	A	C	A	1399953721	rs113335120	rs113335120	rs113335120	448	447	1			yes	yes	yes
Y	6987221	G	C	G	1399953722				448	446	2
Y	6987764	A	C	A	1399953723				448	447	1			yes		yes
Y	6988397	G	T	G	1399953724				448	447	1
Y	6988555	A	G	A	1399953725		rs201344678	rs201344678	448	447	1		yes
Y	6989061	G	A	G	1399953726				448	447	1
Y	6989718	G	A	G	1399953727				448	447	1
Y	6990525	G	T	G	1399953728				448	447	1
Y	6990845	C	T	C	1399953729				448	447	1
Y	6991000	A	C	C	1399953730	rs112734227	rs112734227	rs112734227	448	427	21			yes	yes	yes
Y	6991025	C	A	C	1399953731				448	446	2
Y	6991115	C	T	C	1399953732				448	447	1
Y	6991366	T	C	T	1399953733				448	447	1
Y	6992144	G	A	G	1399953734				448	446	2
Y	6992150	T	C	T	1399953735	rs72617699	rs72617699	rs72617699	448	447	1
Y	6992303	G	A	G	1399953736				448	447	1
Y	6992881	T	C	T	1399953737				448	447	1
Y	6993202	T	C	C	1399953738				448	441	7			yes	yes	yes
Y	6993732	G	A	G	1399953739				448	447	1
Y	6994398	C	T	C	1399953740	rs73614806	rs73614806	rs73614806	448	447	1
Y	6996300	C	T	C	1399953741				448	447	1
Y	6996328	G	T	G	1399953742				448	447	1
Y	6996638	C	G	C	1399953743				448	446	2
Y	6996855	G	T	G	1399953744				448	447	1
Y	7008958	C	T	T	1399953745	rs112901341	rs112901341	rs112901341	448	427	21				yes	yes
Y	7009451	C	G	C	1399953746				448	446	2
Y	7009462	G	C	G	1399953747				448	447	1
Y	7009585	G	A	G	1399953748				448	447	1
Y	7009593	A	G	A	1399953749				448	447	1
Y	7009614	A	C	A	1399953750				448	447	1
Y	7009947	C	T	C	1399953751				448	447	1
Y	7010756	G	A	G	1399953752				448	447	1
Y	7010901	C	A	C	1399953753				448	447	1
Y	7013678	C	T	C	1399953754				448	447	1
Y	7013750	A	T	A	1399953755	rs13303876	rs13303876	rs13303876	448	446	2
Y	7014317	G	C	G	1399953756	rs35724598	rs35724598	rs35724598	448	444	4			yes	yes	yes
Y	7014573	A	G	A	1399953757				448	445	3
Y	7016823	T	G	T	1399953758				448	447	1
Y	7017588	A	G	A	1399953759				448	441	7					yes
Y	7017708	A	G	A	1399953760		rs200613948	rs200613948	448	443	5		yes	yes
Y	7017951	T	G	T	1399953761				448	433	15			yes		yes
Y	7018130	C	T	C	1399953762				448	446	2
Y	7018358	A	G	A	1399953763				448	446	2
Y	7018948	C	T	C	1399953764				448	447	1
Y	7020041	C	G	C	1399953765				448	447	1
Y	7028197	A	T	A	1399953766			rs376067891	448	440	8
Y	7028463	G	T	G	1399953767	rs9786918	rs9786918	rs9786918	448	424	24			yes
Y	7030215	C	T	C	1399953768				448	447	1
Y	7030312	T	G	T	1399953769				448	428	20		yes	yes
Y	7030347	A	G	A	1399953770				448	446	2
Y	7030410	C	G	C	1399953771				448	446	2					yes
Y	7030497	T	A	T	1399953772				448	447	1
Y	7030540	A	G	A	1399953773				448	447	1
Y	7031370	G	T	G	1399953774				448	447	1
Y	7031410	C	T	C	1399953775				448	447	1
Y	7031739	T	C	T	1399953776				448	447	1
Y	7031764	C	T	C	1399953777			rs370422836	448	442	6
Y	7031936	A	G	A	1399953778				448	447	1
Y	7031971	C	T	C	1399953779				448	447	1
Y	7032040	C	T	C	1399953780				448	446	2
Y	7032115	C	T	C	1399953781				448	447	1		yes
Y	7032145	C	T	C	1399953782				448	446	2
Y	7032220	T	C	T	1399953783				448	447	1					yes
Y	7034619	C	T	C	1399953784				448	447	1					yes
Y	7034675	A	G	A	1399953785				448	446	2
Y	7035816	A	G	A	1399953786				448	447	1
Y	7036254	T	C	T	1399953787				448	447	1
Y	7036342	C	T	C	1399953788				448	447	1					yes
Y	7036397	G	A	G	1399953789				448	447	1
Y	7036574	C	T	C	1399953790				448	447	1
Y	7036970	T	C	T	1399953791				448	447	1
Y	7037258	C	T	C	1399953792				448	447	1		yes
Y	7052984	G	C	G	1399953793				448	446	2				yes
Y	7053091	T	C	T	1399953794		rs202079899	rs202079899	448	446	2		yes	yes
Y	7053126	A	G	A	1399953795				448	447	1
Y	7053135	C	G	C	1399953796				448	447	1
Y	7053185	C	A	C	1399953797				448	445	3				yes
Y	7054934	C	T	C	1399953798				448	447	1
Y	7055402	C	T	C	1399953799	rs113333546	rs113333546	rs113333546	448	437	11				yes
Y	7056495	G	C	G	1399953800				448	447	1
Y	7056501	C	T	C	1399953801				448	447	1
Y	7057466	T	C	T	1399953802			rs375507746	448	444	4		yes
Y	7057491	G	A	G	1399953803			rs371863564	448	447	1
Y	7057921	G	A	G	1399953804				448	447	1
Y	7058007	G	T	G	1399953805				448	446	2
Y	7058045	T	C	T	1399953806	rs58348328	rs58348328	rs58348328, rs373831497	448	424	24			yes	yes
Y	7064217	T	A	T	1399953807	rs113342967	rs113342967	rs113342967	448	447	1
Y	7064886	A	T	T	1399953808				448	446	2
Y	7065050	G	C	G	1399953809				448	447	1
Y	7065087	C	T	C	1399953810				448	447	1
Y	7072812	G	A	G	1399953811				448	447	1
Y	7072858	C	A	C	1399953812				448	445	3
Y	7074048	C	T	C	1399953813				448	447	1			yes		yes
Y	7074171	C	A	C	1399953814				448	446	2
Y	7074267	T	C	T	1399953815				448	447	1				yes
Y	7074309	C	T	C	1399953816				448	447	1				yes
Y	7074320	C	T	C	1399953817	rs111518890	rs111518890	rs111518890	448	434	14				yes
Y	7074374	G	A	G	1399953818				448	447	1		yes
Y	7075018	G	A	G	1399953819				448	447	1
Y	7075166	T	C	T	1399953820	rs112141981	rs112141981	rs112141981	448	402	46			yes		yes
Y	7076801	G	A	G	1399953821				448	446	2				yes
Y	7076840	T	C	T	1399953822				448	444	4				yes
Y	7077049	A	G	A	1399953823				448	446	2
Y	7077210	C	T	C	1399953824				448	447	1
Y	7077312	G	A	G	1399953825				448	446	2
Y	7077897	A	T	A	1399953826				448	447	1					yes
Y	7077963	G	A	G	1399953827				448	447	1
Y	7078113	C	T	C	1399953828			rs371257162	448	447	1				yes
Y	7078387	A	G	A	1399953829				448	447	1
Y	7078499	T	C	T	1399953830	rs72617701	rs72617701	rs72617701	448	447	1
Y	7078749	G	A	G	1399953831	rs113830909	rs113830909	rs113830909	448	421	27			yes	yes	yes
Y	7078910	C	T	C	1399953832				448	447	1
Y	7078953	T	C	T	1399953833	rs73614807	rs73614807	rs73614807	448	439	9		yes	yes	yes
Y	7079046	C	A	C	1399953834				448	447	1		yes	yes
Y	7079141	G	C	G	1399953835				448	447	1
Y	7079852	T	C	T	1399953836				448	447	1
Y	7080563	A	G	A	1399953837				448	447	1
Y	7081062	G	A	G	1399953838			rs377335068	448	440	8				yes
Y	7082472	A	C	A	1399953839				448	446	2
Y	7082628	C	T	C	1399953840				448	447	1
Y	7082688	G	A	G	1399953841				448	446	2
Y	7082731	T	C	T	1399953842				448	447	1			yes
Y	7083553	A	G	A	1399953843				448	444	4
Y	7085201	G	T	G	1399953844				448	446	2
Y	7087086	C	T	C	1399953845				448	447	1			yes
Y	7087315	A	T	A	1399953846		rs201300290	rs201300290	448	447	1
Y	7087320	G	C	G	1399953847			rs374986116	448	438	10					yes
Y	7087417	G	A	G	1399953848				448	446	2
Y	7087450	C	A	C	1399953849				448	447	1
Y	7087495	A	G	A	1399953850				448	447	1
Y	7089803	T	C	T	1399953851				448	447	1				yes
Y	7090134	T	C	T	1399953852				448	446	2				yes
Y	7090368	T	C	T	1399953853				448	447	1
Y	7090393	C	T	C	1399953854			rs369655866	448	439	9		yes
Y	7090954	C	A	C	1399953855				448	446	2					yes
Y	7091211	C	T	C	1399953856				448	447	1
Y	7091311	A	G	A	1399953857				448	444	4
Y	7091745	T	C	T	1399953858				448	446	2					yes
Y	7091768	A	T	A	1399953859				448	447	1			yes	yes	yes
Y	7091802	T	C	T	1399953860				448	446	2
Y	7091965	A	G	A	1399953861		rs200821502	rs200821502	448	447	1
Y	7092148	T	A	T	1399953862				448	447	1
Y	7092819	A	T	A	1399953863				448	446	2				yes
Y	7094080	G	A	G	1399953864				448	447	1
Y	7095375	G	A	G	1399953865				448	447	1
Y	7096028	G	C	G	1399953866				448	447	1
Y	7097073	C	T	C	1399953867				448	447	1
Y	7097695	G	A	G	1399953868				448	447	1
Y	7097935	C	T	C	1399953869				448	447	1
Y	7097953	A	G	A	1399953870				448	447	1
Y	7098108	A	G	A	1399953871				448	446	2
Y	7100848	A	G	A	1399953872				448	433	15			yes		yes
Y	7100853	C	T	C	1399953873				448	447	1
Y	7101260	C	A	C	1399953874				448	447	1
Y	7101279	T	C	T	1399953875				448	447	1			yes	yes	yes
Y	7101405	C	T	C	1399953876				448	445	3
Y	7104553	C	T	C	1399953877	rs73614808	rs73614808	rs73614808	448	406	42		yes	yes	yes	yes
Y	7105198	G	A	G	1399953878				448	447	1			yes
Y	7105214	C	A	C	1399953879			rs375364965	448	447	1				yes
Y	7105253	C	G	C	1399953880				448	447	1
Y	7105467	C	T	C	1399953881				448	447	1
Y	7105582	G	T	G	1399953882				448	446	2
Y	7105830	A	C	A	1399953883				448	447	1
Y	7106081	A	T	A	1399953884				448	447	1				yes
Y	7106219	T	G	T	1399953885	rs112271052	rs112271052	rs112271052	448	434	14				yes
Y	7106745	T	G	T	1399953886				448	447	1
Y	7108366	T	G	T	1399953887			rs374350899	448	431	17			yes	yes	yes
Y	7108617	A	G	A	1399953888				448	447	1
Y	7108807	A	C	A	1399953889				448	447	1
Y	7108907	C	A	C	1399953890			rs375591077	448	446	2				yes
Y	7110020	G	A	G	1399953891				448	447	1
Y	7116730	A	G	A	1399953892				448	447	1
Y	7117069	C	A	C	1399953893				448	447	1
Y	7117143	C	G	C	1399953894				448	433	15
Y	7123946	G	A	G	1399953895				448	447	1			yes
Y	7124198	C	T	C	1399953896				448	447	1
Y	7124436	C	G	C	1399953897				448	446	2
Y	7124470	T	C	T	1399953898				448	447	1
Y	7129691	A	C	A	1399953899		rs201091364	rs201091364	448	443	5		yes	yes
Y	7131755	G	C	G	1399953900				448	447	1
Y	7132993	G	A	G	1399953901			rs374297244	448	446	2
Y	7133081	G	A	G	1399953902				448	447	1
Y	7133119	C	A	C	1399953903				448	447	1
Y	7133533	A	T	A	1399953904				448	447	1
Y	7133560	C	T	C	1399953905				448	444	4
Y	7133782	G	T	G	1399953906				448	447	1
Y	7133804	C	T	C	1399953907				448	446	2
Y	7133986	C	G	G	1399953908	rs3116340	rs3116340	rs3116340	448	174	274			yes	yes	yes
Y	7134557	T	C	T	1399953909				448	446	2
Y	7134716	A	G	A	1399953910				448	447	1				yes
Y	7134984	G	A	G	1399953911				448	447	1
Y	7135929	C	T	C	1399953912				448	447	1
Y	7135936	C	T	C	1399953913				448	446	2
Y	7136219	A	C	A	1399953914	rs9786826	rs9786826	rs9786826	448	424	24			yes	yes
Y	7136234	G	A	G	1399953915				448	447	1
Y	7136283	G	T	G	1399953916				448	446	2
Y	7136339	A	G	A	1399953917				448	447	1
Y	7138110	T	C	T	1399953918				448	447	1
Y	7138302	G	A	G	1399953919				448	447	1			yes	yes	yes
Y	7138496	C	T	C	1399953920	rs9786744	rs9786744	rs9786744	448	404	44			yes	yes	yes
Y	7140018	T	C	T	1399953921				448	447	1
Y	7140465	A	G	A	1399953922				448	446	2
Y	7140470	C	T	C	1399953923				448	447	1
Y	7141640	A	C	A	1399953924				448	446	2
Y	7142104	C	T	C	1399953925				448	431	17					yes
Y	7142695	C	G	C	1399953926				448	447	1
Y	7142937	G	C	G	1399953927				448	447	1
Y	7143139	C	T	C	1399953928				448	446	2
Y	7143301	C	T	C	1399953929				448	446	2
Y	7143524	C	T	C	1399953930				448	447	1
Y	7143549	C	T	C	1399953931				448	425	23			yes		yes
Y	7143752	T	C	T	1399953932				448	446	2
Y	7143893	C	T	C	1399953933				448	446	2
Y	7143974	A	G	A	1399953934				448	447	1					yes
Y	7144093	G	A	G	1399953935				448	447	1
Y	7144164	T	G	T	1399953936				448	447	1				yes
Y	7144624	A	G	A	1399953937				448	446	2
Y	7145960	C	T	C	1399953938				448	425	23			yes	yes	yes
Y	7146193	A	G	A	1399953939				448	447	1
Y	7146267	A	G	A	1399953940				448	446	2
Y	7146647	C	T	C	1399953941		rs199845061	rs199845061	448	443	5		yes	yes
Y	7147149	A	G	A	1399953942				448	446	2				yes
Y	7147369	T	A	T	1399953943				448	447	1
Y	7148651	C	T	C	1399953944				448	447	1					yes
Y	7148693	A	G	A	1399953945				448	447	1
Y	7149479	C	T	T	1399953946				448	446	2
Y	7149828	A	G	A	1399953947				448	447	1				yes
Y	7149981	C	T	C	1399953948				448	446	2				yes
Y	7150046	C	A	C	1399953949				448	447	1		yes
Y	7150738	A	G	A	1399953950				448	446	2
Y	7151149	C	T	T	1399953951				448	446	2
Y	7151359	C	T	C	1399953952				448	447	1
Y	7152063	C	T	C	1399953953				448	447	1
Y	7152472	C	T	C	1399953954				448	447	1
Y	7153375	T	C	C	1399953955	rs113992255	rs113992255	rs113992255	448	427	21			yes	yes	yes
Y	7154308	A	G	A	1399953956				448	447	1
Y	7154335	G	C	G	1399953957			rs367733510	448	443	5					yes
Y	7154510	T	C	T	1399953958				448	442	6					yes
Y	7154688	T	A	T	1399953959				448	446	2
Y	7155083	C	T	C	1399953960			rs373620252	448	443	5					yes
Y	7155156	G	T	G	1399953961		rs199507345	rs199507345	448	446	2			yes
Y	7155284	G	C	G	1399953962				448	447	1
Y	7155622	A	C	A	1399953963				448	442	6
Y	7156314	T	C	T	1399953964				448	435	13					yes
Y	7156508	G	A	G	1399953965				448	447	1
Y	7156821	C	T	C	1399953966				448	447	1
Y	7157050	T	C	T	1399953967				448	444	4
Y	7157057	G	T	G	1399953968				448	447	1			yes	yes	yes
Y	7157174	T	A	T	1399953969				448	447	1
Y	7157745	A	T	T	1399953970				448	446	2
Y	7157789	C	T	C	1399953971				448	447	1
Y	7157797	C	T	C	1399953972				448	447	1
Y	7157834	A	G	A	1399953973				448	425	23			yes	yes	yes
Y	7157942	A	G	A	1399953974				448	447	1					yes
Y	7158459	A	G	A	1399953975			rs369398424	448	430	18					yes
Y	7158634	C	T	C	1399953976				448	447	1
Y	7158696	A	G	A	1399953977				448	446	2
Y	7158854	A	G	A	1399953978				448	444	4				yes
Y	7159039	C	G	C	1399953979				448	447	1
Y	7159630	A	T	A	1399953980				448	445	3
Y	7159950	G	A	G	1399953981			rs372759960	448	439	9		yes
Y	7160238	C	T	T	1399953982				448	446	2
Y	7160439	G	A	G	1399953983				448	447	1
Y	7160757	G	A	G	1399953984				448	447	1
Y	7161172	C	T	C	1399953985				448	447	1
Y	7161247	T	C	C	1399953986				448	446	2
Y	7161532	C	T	C	1399953987				448	447	1
Y	7161667	C	T	C	1399953988				448	447	1				yes
Y	7162070	C	T	C	1399953989				448	444	4					yes
Y	7163234	A	G	A	1399953990			rs368668110	448	415	33					yes
Y	7163386	A	G	A	1399953991				448	447	1
Y	7163481	C	T	C	1399953992	rs9785813	rs9785813	rs9785813	448	424	24		yes	yes	yes
Y	7165526	C	T	C	1399953993	rs9786241	rs9786241	rs9786241	448	424	24			yes	yes
Y	7165594	G	A	G	1399953994				448	446	2
Y	7165692	G	C	G	1399953995				448	446	2				yes
Y	7165713	G	A	G	1399953996				448	446	2				yes	yes
Y	7165865	T	C	T	1399953997				448	444	4
Y	7166937	C	T	C	1399953998				448	446	2
Y	7167045	C	T	C	1399953999				448	447	1
Y	7167274	C	A	C	1399954000				448	446	2
Y	7167595	G	T	G	1399954001				448	446	2
Y	7168043	T	G	T	1399954002				448	447	1
Y	7168776	A	C	A	1399954003				448	447	1
Y	7170350	C	G	C	1399954004				448	446	2
Y	7170441	A	C	A	1399954005				448	447	1
Y	7170563	G	A	G	1399954006				448	446	2					yes
Y	7170818	C	A	C	1399954007				448	446	2
Y	7171532	T	G	G	1399954008				448	441	7			yes	yes	yes
Y	7171634	A	G	A	1399954009				448	447	1
Y	7171766	T	C	T	1399954010				448	447	1
Y	7171834	G	T	G	1399954011			rs370799651	448	443	5					yes
Y	7171957	G	A	G	1399954012	rs35147341	rs35147341	rs35147341	448	442	6
Y	7172090	C	T	C	1399954013				448	447	1
Y	7172124	A	C	A	1399954014				448	447	1
Y	7172286	A	C	A	1399954015				448	447	1
Y	7172411	G	A	G	1399954016				448	447	1
Y	7172486	T	C	T	1399954017		rs200618139	rs200618139	448	447	1
Y	7172700	C	G	C	1399954018				448	447	1
Y	7172795	G	C	G	1399954019				448	437	11
Y	7172929	C	T	C	1399954020				448	447	1
Y	7173143	A	G	G	1399954021	rs9786714	rs9786714	rs9786714	448	339	109		yes	yes	yes	yes
Y	7173643	C	G	C	1399954022				448	447	1
Y	7174173	G	T	G	1399954023				448	446	2
Y	7176889	C	T	C	1399954024				448	447	1		yes	yes
Y	7177065	T	G	T	1399954025			rs376008677	448	447	1			yes
Y	7177135	A	G	A	1399954026	rs73614809	rs73614809	rs73614809	448	447	1
Y	7177161	T	C	T	1399954027				448	445	3
Y	7177189	A	G	G	1399954028	rs9785710	rs9785710	rs9785710	448	174	274		yes	yes	yes	yes
Y	7178576	T	C	T	1399954029				448	446	2
Y	7178606	G	A	G	1399954030				448	446	2
Y	7178825	A	G	A	1399954031				448	447	1
Y	7178835	C	G	C	1399954032			rs374267386	448	447	1				yes
Y	7178964	A	G	A	1399954033				448	447	1
Y	7179436	T	G	T	1399954034				448	447	1
Y	7179473	A	T	A	1399954035			rs376521981	448	443	5					yes
Y	7179784	C	T	C	1399954036				448	447	1
Y	7179825	G	A	G	1399954037			rs369502359	448	431	17					yes
Y	7180329	C	T	C	1399954038				448	446	2
Y	7180487	C	T	C	1399954039				448	447	1
Y	7182034	G	A	G	1399954040				448	445	3
Y	7182152	G	A	G	1399954041				448	447	1
Y	7182677	C	G	C	1399954042				448	446	2
Y	7182848	T	C	T	1399954043				448	447	1				yes
Y	7184234	C	T	C	1399954044	rs79730708	rs79730708	rs79730708	448	435	13				yes
Y	7184644	G	T	G	1399954045				448	447	1		yes	yes
Y	7184710	C	T	C	1399954046				448	447	1
Y	7185703	C	T	C	1399954047			rs371368547	448	447	1
Y	7185755	T	C	T	1399954048				448	433	15				yes
Y	7185965	T	C	T	1399954049				448	447	1
Y	7185970	T	G	T	1399954050				448	446	2
Y	7186135	G	C	G	1399954051				448	440	8					yes
Y	7186162	C	G	C	1399954052				448	447	1
Y	7186943	T	G	T	1399954053				448	447	1
Y	7187285	T	A	T	1399954054				448	447	1
Y	7187386	G	A	G	1399954055				448	446	2
Y	7187408	G	T	G	1399954056				448	447	1
Y	7187474	G	A	G	1399954057				448	447	1
Y	7187886	A	G	A	1399954058				448	446	2
Y	7188125	A	G	A	1399954059		rs201906056	rs201906056	448	447	1		yes
Y	7188368	C	T	C	1399954060				448	446	2
Y	7188420	C	T	C	1399954061			rs373330157	448	439	9
Y	7188451	T	G	T	1399954062				448	447	1
Y	7189258	A	C	A	1399954063				448	447	1
Y	7189535	G	A	G	1399954064				448	447	1
Y	7189785	A	G	A	1399954065				448	447	1
Y	7189846	A	G	A	1399954066	rs113305842	rs113305842	rs113305842	448	437	11				yes
Y	7190127	C	T	C	1399954067				448	446	2
Y	7190277	A	G	A	1399954068	rs113681144	rs113681144	rs113681144	448	339	109		yes	yes		yes
Y	7190326	C	T	C	1399954069				448	447	1
Y	7191663	G	A	G	1399954070				448	447	1			yes
Y	7192194	A	G	A	1399954071				448	446	2					yes
Y	7192839	A	G	A	1399954072				448	447	1
Y	7193034	G	A	G	1399954073				448	442	6
Y	7193053	C	A	C	1399954074				448	447	1
Y	7193234	T	A	T	1399954075				448	446	2
Y	7193627	G	A	G	1399954076				448	447	1
Y	7193830	C	G	C	1399954077				448	441	7
Y	7194382	G	A	G	1399954078				448	447	1
Y	7194626	G	T	G	1399954079				448	443	5				yes
Y	7196584	A	G	A	1399954080				448	446	2
Y	7197052	A	T	A	1399954081				448	447	1
Y	7197103	A	G	A	1399954082				448	447	1
Y	7201044	C	T	C	1399954083				448	447	1
Y	7201118	T	C	T	1399954084				448	447	1
Y	7201169	C	T	C	1399954085				448	446	2
Y	7201215	T	G	T	1399954086	rs113639531	rs113639531	rs113639531	448	421	27		yes	yes	yes	yes
Y	7201322	G	A	G	1399954087				448	447	1
Y	7201903	T	A	T	1399954088				448	446	2					yes
Y	7202366	T	G	T	1399954089				448	447	1
Y	7203967	T	C	C	1399954090	rs7892886	rs7892886	rs7892886	448	179	269					yes
Y	7204313	A	G	A	1399954091				448	445	3
Y	7204394	C	T	C	1399954092				448	447	1
Y	7204812	A	G	A	1399954093				448	447	1
Y	7205359	C	A	C	1399954094	rs79256861	rs79256861	rs79256861	448	435	13		yes		yes
Y	7205428	G	T	G	1399954095				448	447	1
Y	7205455	G	A	G	1399954096				448	443	5
Y	7205584	T	G	T	1399954097				448	446	2
Y	7205902	C	A	C	1399954098				448	447	1
Y	7206074	T	C	T	1399954099				448	447	1
Y	7206207	C	G	C	1399954100				448	447	1
Y	7206433	G	A	G	1399954101				448	444	4					yes
Y	7207411	T	C	T	1399954102				448	447	1
Y	7207509	C	T	C	1399954103				448	447	1
Y	7207536	T	A	T	1399954104				448	447	1			yes
Y	7207571	G	C	G	1399954105				448	447	1
Y	7207687	C	G	C	1399954106				448	447	1
Y	7208873	T	G	T	1399954107				448	447	1
Y	7209237	G	T	G	1399954108				448	447	1
Y	7209321	C	A	C	1399954109				448	447	1
Y	7209744	C	A	C	1399954110				448	447	1		yes	yes
Y	7210729	A	G	A	1399954111	rs9785847, rs55641856	rs9785847, rs55641856	rs9785847, rs55641856	448	399	49			yes	yes	yes		yes
Y	7210741	G	A	A	1399954112	rs113695623	rs113695623	rs113695623	448	428	20				yes			yes
Y	7210817	C	A	C	1399954113				448	446	2			yes				yes
Y	7210824	G	A	G	1399954114				448	446	2			yes				yes
Y	7211077	G	A	G	1399954115				448	446	2
Y	7211151	T	C	T	1399954116				448	447	1
Y	7211162	T	G	T	1399954117				448	447	1
Y	7211429	T	C	T	1399954118				448	447	1
Y	7211532	G	C	G	1399954119				448	445	3
Y	7213663	A	G	A	1399954120				448	446	2					yes
Y	7213697	T	C	T	1399954121				448	447	1
Y	7213725	A	T	A	1399954122			rs376057634	448	446	2				yes
Y	7214156	C	G	C	1399954123				448	447	1
Y	7214401	G	A	G	1399954124				448	447	1
Y	7215028	G	A	G	1399954125				448	447	1
Y	7216285	T	G	T	1399954126				448	447	1				yes
Y	7216350	C	T	C	1399954127				448	446	2
Y	7216726	A	G	A	1399954128	rs9786365	rs9786365	rs9786365	448	424	24		yes	yes	yes
Y	7217968	A	G	A	1399954129				448	446	2					yes
Y	7218079	A	G	G	1399954130	rs4988808	rs4988808	rs4988808	448	369	79			yes	yes	yes
Y	7218128	T	C	T	1399954131			rs369416483	448	439	9
Y	7218549	G	A	G	1399954132				448	447	1
Y	7219453	T	C	T	1399954133				448	446	2
Y	7219594	T	C	T	1399954134				448	447	1
Y	7220143	T	C	T	1399954135				448	447	1
Y	7221370	G	A	G	1399954136				448	447	1
Y	7224062	A	C	A	1399954137				448	447	1
Y	7224075	T	C	T	1399954138				448	447	1
Y	7224175	G	T	G	1399954139			rs374852959	448	447	1
Y	7224620	G	A	G	1399954140				448	447	1
Y	7224638	C	T	C	1399954141				448	447	1
Y	7224687	C	G	C	1399954142				448	447	1
Y	7224855	C	T	C	1399954143				448	447	1
Y	7225794	A	G	A	1399954144				448	446	2							yes
Y	7225808	A	G	A	1399954145				448	447	1
Y	7225813	T	C	T	1399954146				448	445	3
Y	7226268	A	G	A	1399954147				448	447	1
Y	7226327	A	T	A	1399954148				448	447	1
Y	7227802	G	A	G	1399954149				448	446	2
Y	7227967	G	A	G	1399954150				448	446	2					yes
Y	7228093	G	C	G	1399954151				448	447	1					yes
Y	7228187	A	G	A	1399954152				448	445	3				yes
Y	7228451	G	C	G	1399954153				448	446	2
Y	7229948	C	T	C	1399954154				448	447	1
Y	7230619	T	G	T	1399954155				448	425	23			yes	yes	yes
Y	7232280	G	C	G	1399954156				448	447	1
Y	7232343	C	T	C	1399954157				448	447	1
Y	7232694	G	A	G	1399954158				448	447	1
Y	7234609	C	T	C	1399954159				448	446	2				yes	yes
Y	7234782	C	T	C	1399954160			rs371378916	448	420	28					yes
Y	7235459	G	A	G	1399954161		rs201133309	rs201133309	448	447	1				yes
Y	7235683	A	G	A	1399954162				448	446	2
Y	7236301	C	T	C	1399954163				448	447	1
Y	7236359	A	G	A	1399954164				448	447	1
Y	7239577	T	G	T	1399954165				448	446	2
Y	7239599	G	A	G	1399954166			rs375205858	448	443	5					yes
Y	7240836	A	C	A	1399954167			rs369378907	448	446	2				yes
Y	7240896	G	A	G	1399954168				448	447	1
Y	7241174	T	G	T	1399954169				448	447	1
Y	7241249	G	A	G	1399954170				448	447	1
Y	7241264	C	A	C	1399954171				448	446	2
Y	7241440	A	C	A	1399954172		rs200130408	rs200130408	448	446	2			yes
Y	7242290	C	A	C	1399954173				448	447	1					yes
Y	7242477	G	A	G	1399954174				448	447	1
Y	7243731	C	T	C	1399954175				448	441	7
Y	7244364	T	C	T	1399954176				448	447	1
Y	7244372	C	T	C	1399954177			rs370070584	448	443	5				yes	yes
Y	7244498	G	A	G	1399954178				448	447	1
Y	7244954	G	C	G	1399954179				448	447	1				yes
Y	7245720	A	C	A	1399954180			rs376797159	448	447	1				yes
Y	7245912	T	G	T	1399954181				448	447	1
Y	7246526	A	G	A	1399954182				448	447	1
Y	7246670	G	A	G	1399954183				448	447	1
Y	7246822	T	A	T	1399954184		rs200891270	rs200891270	448	446	2			yes
Y	7246848	C	T	C	1399954185				448	447	1
Y	7247061	G	A	G	1399954186				448	446	2
Y	7247342	A	T	A	1399954187				448	446	2					yes
Y	7247694	A	T	A	1399954188			rs369845972	448	444	4					yes		yes
Y	7247717	C	T	C	1399954189				448	444	4
Y	7248286	C	T	C	1399954190				448	447	1
Y	7248458	G	A	G	1399954191				448	447	1
Y	7248739	T	C	T	1399954192				448	447	1
Y	7249321	G	C	G	1399954193				448	446	2				yes
Y	7249532	A	T	A	1399954194				448	447	1
Y	7249943	T	C	T	1399954195				448	444	4
Y	7250357	G	A	G	1399954196				448	447	1
Y	7250799	C	G	C	1399954197		rs201121896	rs201121896	448	443	5		yes	yes
Y	7250851	C	G	C	1399954198				448	447	1			yes		yes
Y	7250905	A	G	A	1399954199				448	447	1				yes
Y	7251224	G	A	G	1399954200				448	447	1					yes
Y	7251243	C	T	C	1399954201				448	446	2
Y	7251313	C	T	C	1399954202				448	446	2
Y	7251815	C	T	C	1399954203				448	447	1
Y	7252334	G	A	G	1399954204				448	446	2				yes
Y	7252488	A	G	A	1399954205				448	447	1		yes
Y	7252582	A	G	A	1399954206				448	447	1
Y	7252971	A	G	A	1399954207				448	446	2				yes
Y	7252998	C	T	C	1399954208				448	446	2
Y	7253049	A	G	A	1399954209			rs371467716	448	447	1
Y	7253143	G	A	G	1399954210				448	447	1
Y	7270800	G	T	G	1399954211		rs201332498	rs201332498	448	446	2			yes
Y	7271355	C	T	C	1399954212				448	447	1
Y	7271406	T	A	T	1399954213				448	447	1
Y	7271451	C	A	C	1399954214				448	447	1				yes
Y	7271722	C	A	C	1399954215				448	441	7					yes
Y	7271852	G	T	G	1399954216				448	446	2				yes
Y	7272126	A	G	A	1399954217				448	447	1			yes
Y	7272287	C	T	C	1399954218				448	446	2					yes
Y	7272375	T	C	T	1399954219				448	447	1
Y	7272557	C	T	C	1399954220				448	444	4			yes		yes
Y	7277910	G	C	G	1399954221				448	446	2				yes
Y	7278227	G	A	G	1399954222				448	447	1
Y	7278810	A	G	A	1399954223				448	447	1				yes
Y	7278831	C	T	C	1399954224				448	447	1
Y	7278906	C	T	C	1399954225				448	447	1				yes
Y	7278929	T	A	T	1399954226				448	447	1
Y	7278978	C	T	C	1399954227	rs35221973	rs35221973	rs35221973	448	447	1
Y	7279120	T	C	T	1399954228				448	447	1
Y	7279840	C	T	C	1399954229				448	447	1
Y	7280330	A	G	A	1399954230				448	446	2
Y	7280398	A	G	A	1399954231				448	447	1
Y	7280670	C	T	C	1399954232				448	441	7
Y	7280675	A	T	A	1399954233				448	447	1
Y	7280947	C	T	C	1399954234		rs201560550	rs201560550	448	435	13				yes
Y	7281090	C	T	C	1399954235				448	447	1
Y	7281157	C	T	C	1399954236				448	447	1
Y	7282251	C	A	C	1399954237				448	447	1
Y	7282321	A	C	A	1399954238				448	447	1
Y	7282797	G	T	G	1399954239				448	447	1
Y	7282885	C	T	C	1399954240	rs113965110	rs113965110	rs113965110	448	436	12				yes
Y	7283179	G	A	G	1399954241				448	447	1
Y	7283222	A	C	A	1399954242				448	447	1			yes
Y	7283442	C	T	C	1399954243				448	445	3					yes
Y	7283602	A	T	A	1399954244				448	447	1
Y	7283947	A	G	A	1399954245				448	447	1
Y	7284672	A	T	A	1399954246				448	447	1
Y	7285114	A	G	A	1399954247				448	446	2
Y	7285769	A	G	A	1399954248				448	447	1
Y	7286383	T	G	T	1399954249				448	447	1
Y	7286449	C	A	C	1399954250				448	446	2
Y	7286718	T	A	T	1399954251				448	446	2
Y	7286791	G	A	G	1399954252				448	447	1
Y	7286862	T	C	T	1399954253				448	447	1			yes	yes	yes
Y	7286986	C	A	C	1399954254				448	447	1		yes	yes		yes
Y	7287058	C	T	C	1399954255				448	446	2
Y	7287429	T	G	T	1399954256				448	447	1
Y	7288515	C	T	C	1399954257				448	447	1
Y	7289101	A	G	A	1399954258				448	447	1
Y	7289319	C	T	T	1399954259				448	446	2
Y	7290454	G	C	G	1399954260			rs367988033	448	442	6				yes	yes
Y	7290835	T	C	T	1399954261				448	447	1
Y	7291854	A	G	A	1399954262				448	446	2
Y	7292039	A	G	A	1399954263				448	447	1
Y	7292720	T	C	T	1399954264	rs17316547	rs17316547	rs17316547	448	415	33					yes
Y	7293011	C	T	C	1399954265				448	447	1
Y	7293251	C	A	C	1399954266				448	447	1
Y	7293520	G	A	G	1399954267				448	446	2
Y	7295414	G	C	G	1399954268				448	446	2
Y	7295566	A	T	A	1399954269				448	446	2				yes
Y	7295603	C	T	C	1399954270				448	447	1				yes
Y	7295708	T	G	T	1399954271				448	446	2
Y	7301686	C	A	C	1399954272				448	447	1
Y	7301691	A	C	A	1399954273				448	402	46			yes		yes
Y	7302123	A	T	A	1399954274			rs373546731	448	443	5				yes	yes
Y	7302697	A	G	G	1399954275				448	441	7			yes	yes	yes
Y	7303056	C	T	C	1399954276		rs199498759	rs199498759	448	441	7			yes				yes
Y	7305124	C	A	C	1399954277				448	447	1
Y	7305474	G	C	G	1399954278				448	446	2					yes
Y	7307053	A	G	A	1399954279			rs367916385	448	444	4				yes
Y	7307245	T	G	T	1399954280				448	447	1				yes
Y	7308508	G	A	G	1399954281				448	447	1
Y	7308774	G	T	G	1399954282				448	446	2
Y	7308992	A	G	A	1399954283				448	447	1
Y	7309148	G	A	G	1399954284				448	446	2				yes
Y	7309210	T	G	T	1399954285				448	446	2				yes
Y	7309275	G	A	G	1399954286				448	447	1
Y	7310321	G	T	G	1399954287		rs200105272	rs200105272	448	447	1
Y	7310355	C	T	C	1399954288			rs372415592	448	439	9
Y	7312760	T	C	T	1399954289				448	445	3
Y	7312993	T	C	T	1399954290				448	447	1				yes	yes
Y	7313008	G	A	G	1399954291				448	447	1
Y	7313070	T	C	T	1399954292				448	447	1
Y	7314561	G	A	G	1399954293				448	447	1
Y	7314655	A	G	A	1399954294				448	447	1
Y	7314754	T	G	T	1399954295				448	447	1
Y	7315584	G	A	G	1399954296				448	447	1
Y	7316205	T	C	T	1399954297				448	447	1
Y	7316276	T	C	T	1399954298			rs367974265	448	443	5					yes
Y	7316845	A	C	A	1399954299				448	447	1
Y	7317227	G	A	G	1399954300				448	433	15
Y	7317393	G	A	G	1399954301				448	447	1				yes
Y	7317490	A	G	A	1399954302				448	447	1
Y	7317593	C	G	C	1399954303				448	447	1				yes	yes
Y	7318136	C	G	C	1399954304				448	447	1
Y	7319148	C	T	C	1399954305				448	447	1
Y	7319161	C	G	C	1399954306				448	447	1
Y	7319200	T	C	T	1399954307				448	445	3					yes
Y	7319396	C	T	C	1399954308				448	447	1
Y	7321597	A	G	A	1399954309				448	447	1
Y	7321796	T	G	T	1399954310				448	446	2
Y	7321842	A	G	A	1399954311				448	447	1			yes	yes
Y	7321979	G	A	G	1399954312				448	446	2					yes
Y	7322178	C	T	C	1399954313				448	446	2				yes	yes
Y	7323076	T	C	T	1399954314				448	447	1
Y	7323862	G	T	G	1399954315				448	447	1				yes
Y	7323878	C	T	C	1399954316	rs111508117	rs111508117	rs111508117	448	421	27			yes	yes	yes
Y	7323988	C	T	C	1399954317				448	447	1
Y	7324122	C	T	C	1399954318				448	447	1		yes	yes
Y	7324176	A	G	A	1399954319				448	447	1
Y	7324263	C	A	C	1399954320				448	447	1
Y	7324963	G	A	A	1399954321				448	441	7			yes	yes	yes
Y	7324971	C	T	C	1399954322				448	447	1
Y	7325031	C	A	C	1399954323		rs199506634	rs199506634	448	447	1
Y	7325066	T	C	T	1399954324				448	447	1
Y	7326190	G	A	G	1399954325				448	447	1
Y	7326214	C	T	C	1399954326				448	446	2
Y	7326255	T	A	T	1399954327				448	446	2
Y	7328493	T	C	T	1399954328				448	447	1
Y	7328509	G	A	G	1399954329				448	447	1
Y	7328780	G	T	G	1399954330				448	446	2
Y	7328944	G	A	G	1399954331				448	446	2
Y	7329532	G	C	G	1399954332				448	444	4							yes
Y	7329628	A	G	A	1399954333				448	447	1
Y	7329894	A	C	A	1399954334			rs375037950	448	446	2
Y	7329967	C	T	C	1399954335				448	446	2
Y	7330016	G	A	G	1399954336				448	447	1
Y	7330034	G	T	G	1399954337				448	446	2				yes
Y	7330875	G	A	G	1399954338		rs201292277	rs201292277	448	447	1		yes
Y	7330975	C	T	C	1399954339				448	447	1		yes	yes
Y	7331216	C	T	C	1399954340				448	447	1
Y	7331445	T	C	T	1399954341				448	447	1
Y	7331868	G	A	G	1399954342				448	447	1
Y	7332132	C	T	C	1399954343	rs16980749	rs16980749	rs16980749	448	399	49		yes	yes	yes	yes
Y	7332400	G	A	G	1399954344			rs368376032	448	443	5				yes	yes
Y	7332619	G	A	G	1399954345				448	447	1
Y	7333017	G	A	G	1399954346				448	447	1
Y	7333059	T	C	T	1399954347			rs376246181	448	447	1			yes		yes
Y	7333273	C	A	C	1399954348				448	442	6					yes
Y	7333543	C	T	C	1399954349				448	445	3
Y	7334648	A	G	A	1399954350				448	447	1				yes
Y	7335187	G	A	G	1399954351				448	447	1
Y	7335216	C	T	C	1399954352				448	447	1
Y	7335264	G	T	G	1399954353				448	447	1
Y	7337267	G	A	G	1399954354				448	447	1
Y	7337546	G	A	G	1399954355				448	447	1
Y	7337552	G	A	G	1399954356				448	447	1
Y	7337882	T	C	T	1399954357	rs9785695	rs9785695	rs9785695	448	424	24
Y	7339041	G	A	G	1399954358				448	447	1
Y	7339658	C	T	C	1399954359				448	447	1					yes
Y	7339690	C	T	C	1399954360				448	447	1
Y	7339727	A	G	A	1399954361			rs377432575	448	431	17			yes	yes	yes
Y	7339849	G	T	G	1399954362				448	447	1
Y	7339986	C	G	C	1399954363				448	446	2
Y	7340243	C	A	C	1399954364	rs73614812	rs73614812	rs73614812	448	407	41		yes	yes	yes	yes
Y	7340450	C	A	C	1399954365				448	446	2				yes	yes
Y	7340532	C	T	C	1399954366				448	447	1
Y	7341179	G	T	G	1399954367				448	446	2
Y	7341441	A	G	A	1399954368				448	447	1
Y	7347942	C	T	C	1399954369				448	422	26			yes	yes	yes
Y	7349941	C	G	C	1399954370				448	447	1					yes
Y	7350085	G	A	G	1399954371				448	447	1
Y	7350331	G	T	G	1399954372				448	447	1
Y	7351553	T	C	T	1399954373	rs112111306	rs112111306	rs112111306	448	437	11				yes
Y	7352285	A	G	A	1399954374				448	447	1
Y	7352317	C	T	C	1399954375				448	447	1
Y	7352846	G	A	G	1399954376				448	444	4
Y	7353775	C	T	C	1399954377				448	447	1
Y	7353871	C	G	C	1399954378			rs373309631	448	444	4					yes
Y	7356287	A	G	A	1399954379				448	447	1
Y	7356698	G	C	G	1399954380			rs375175975	448	438	10					yes
Y	7356873	A	G	A	1399954381				448	447	1
Y	7357196	C	T	C	1399954382				448	446	2				yes
Y	7357318	A	G	A	1399954383				448	447	1
Y	7358993	A	G	A	1399954384				448	447	1
Y	7359120	C	T	C	1399954385				448	447	1
Y	7359286	A	G	A	1399954386				448	446	2
Y	7361499	G	A	G	1399954387				448	447	1
Y	7361657	G	T	G	1399954388				448	444	4					yes
Y	7363501	G	T	G	1399954389				448	446	2
Y	7363827	C	T	C	1399954390				448	447	1		yes	yes		yes
Y	7364367	G	T	G	1399954391				448	446	2
Y	7364579	A	G	A	1399954392				448	447	1
Y	7364638	C	G	C	1399954393				448	447	1
Y	7364699	T	C	T	1399954394				448	447	1
Y	7365357	G	A	G	1399954395				448	447	1			yes
Y	7366339	G	T	G	1399954396				448	446	2					yes
Y	7376139	C	T	C	1399954397				448	447	1
Y	7376816	A	G	A	1399954398	rs112830147	rs112830147	rs112830147	448	434	14				yes
Y	7377029	G	A	G	1399954399			rs370799598	448	431	17			yes	yes	yes
Y	7378259	C	T	C	1399954400				448	446	2
Y	7378483	A	G	A	1399954401			rs369419018	448	439	9
Y	7395297	G	C	G	1399954402				448	446	2
Y	7395576	A	G	A	1399954403				448	445	3
Y	7395806	G	C	C	1399954404	rs9786877	rs9786877	rs9786877	448	368	80		yes	yes	yes	yes		yes
Y	7395818	T	C	T	1399954405				448	446	2
Y	7395839	C	A	C	1399954406		rs200852429	rs200852429	448	447	1		yes
Y	7396314	T	C	T	1399954407				448	446	2					yes
Y	7396487	C	G	C	1399954408			rs377374239	448	444	4				yes
Y	7396970	T	A	T	1399954409				448	445	3
Y	7397429	C	A	C	1399954410				448	447	1
Y	7397510	C	G	C	1399954411				448	425	23			yes	yes	yes
Y	7398028	A	C	A	1399954412				448	446	2
Y	7401406	T	G	T	1399954413				448	447	1
Y	7401694	T	C	T	1399954414				448	446	2
Y	7401746	G	C	G	1399954415				448	446	2
Y	7401836	G	A	G	1399954416	rs9786105	rs9786105	rs9786105	448	407	41		yes	yes	yes	yes
Y	7403421	A	G	A	1399954417				448	447	1
Y	7403484	T	C	T	1399954418	rs72618709	rs72618709	rs72618709	448	447	1
Y	7406228	A	G	A	1399954419				448	447	1
Y	7406583	A	C	A	1399954420				448	446	2
Y	7407706	C	T	C	1399954421				448	435	13
Y	7408470	C	T	C	1399954422				448	447	1
Y	7408851	C	A	C	1399954423				448	447	1
Y	7409934	A	G	A	1399954424				448	446	2
Y	7410009	T	C	T	1399954425	rs72618710	rs72618710	rs72618710	448	442	6				yes
Y	7410941	G	T	G	1399954426				448	447	1			yes		yes
Y	7411446	G	A	G	1399954427			rs373700769	448	447	1			yes		yes
Y	7412496	T	C	T	1399954428				448	445	3
Y	7412565	G	A	G	1399954429				448	447	1
Y	7414322	A	T	A	1399954430				448	447	1			yes
Y	7415136	G	T	G	1399954431				448	447	1				yes
Y	7415220	G	C	G	1399954432				448	428	20		yes	yes	yes
Y	7415521	T	A	T	1399954433				448	447	1
Y	7415540	C	T	C	1399954434			rs371507752	448	447	1				yes
Y	7415821	C	G	C	1399954435				448	447	1
Y	7416169	C	T	T	1399954436	rs113850291	rs113850291	rs113850291	448	427	21				yes	yes
Y	7418004	C	T	C	1399954437				448	447	1
Y	7418431	C	T	C	1399954438				448	447	1
Y	7419827	T	C	T	1399954439	rs113174254	rs113174254	rs113174254	448	447	1			yes	yes	yes
Y	7420307	T	C	T	1399954440				448	446	2
Y	7420321	T	C	T	1399954441			rs373136377	448	431	17			yes	yes	yes
Y	7420600	G	A	G	1399954442				448	447	1
Y	7420680	G	T	G	1399954443				448	447	1
Y	7421033	C	A	C	1399954444				448	447	1
Y	7421081	T	C	T	1399954445				448	446	2					yes
Y	7421182	T	C	T	1399954446				448	447	1
Y	7421428	C	T	C	1399954447				448	447	1
Y	7421469	C	T	C	1399954448				448	447	1
Y	7421505	C	T	C	1399954449			rs371939513	448	438	10					yes
Y	7421678	C	A	C	1399954450				448	446	2				yes	yes
Y	7422645	C	T	C	1399954451				448	446	2
Y	7422797	C	T	C	1399954452				448	447	1
Y	7425928	T	C	T	1399954453				448	446	2				yes
Y	7428308	G	C	G	1399954454				448	447	1
Y	7428770	G	A	G	1399954455				448	441	7					yes
Y	7429200	C	A	C	1399954456				448	446	2
Y	7430164	A	G	A	1399954457				448	447	1				yes
Y	7431177	G	C	G	1399954458				448	447	1
Y	7431253	C	T	C	1399954459				448	446	2							yes
Y	7431988	G	T	G	1399954460				448	446	2
Y	7432018	A	G	A	1399954461				448	447	1			yes		yes
Y	7432312	C	A	C	1399954462				448	447	1
Y	7432639	C	T	C	1399954463				448	446	2
Y	7432723	G	A	G	1399954464				448	446	2					yes
Y	7432788	G	A	G	1399954465				448	447	1
Y	7432907	C	T	C	1399954466				448	447	1
Y	7432989	A	G	A	1399954467			rs368916511	448	431	17					yes
Y	7433187	A	C	A	1399954468				448	446	2
Y	7433427	A	T	A	1399954469				448	447	1
Y	7434444	A	C	A	1399954470				448	447	1
Y	7434638	A	G	A	1399954471				448	447	1
Y	7435358	G	A	G	1399954472				448	444	4					yes
Y	7435554	C	T	C	1399954473				448	447	1
Y	7435913	T	G	T	1399954474				448	447	1
Y	7435995	T	C	T	1399954475				448	447	1
Y	7437821	C	G	C	1399954476				448	447	1
Y	7437899	T	G	T	1399954477				448	446	2
Y	7455463	T	C	T	1399954478				448	444	4
Y	7460174	G	C	G	1399954479				448	446	2							yes
Y	7460181	A	G	A	1399954480				448	446	2							yes
Y	7460206	A	G	A	1399954481				448	441	7		yes			yes		yes
Y	7461997	C	G	C	1399954482				448	447	1					yes
Y	7462042	G	C	G	1399954483				448	446	2
Y	7462185	A	G	A	1399954484				448	447	1
Y	7462355	A	G	A	1399954485				448	446	2
Y	13870770	G	A	G	1399954486				448	447	1
Y	13870973	A	G	A	1399954487			rs367724180	448	446	2
Y	13871066	G	T	G	1399954488				448	447	1
Y	13871209	A	G	A	1399954489		rs201605306	rs201605306	448	447	1		yes
Y	13873481	T	C	T	1399954490				448	447	1
Y	13875206	C	T	C	1399954491				448	447	1
Y	13875391	C	A	C	1399954492				448	446	2
Y	13875458	C	T	C	1399954493				448	441	7					yes
Y	13879765	C	T	C	1399954494				448	446	2
Y	13880474	T	C	T	1399954495				448	447	1
Y	13881072	C	T	C	1399954496				448	447	1
Y	13881373	G	A	G	1399954497				448	447	1
Y	13881499	T	C	T	1399954498				448	447	1
Y	13881868	G	T	G	1399954499				448	447	1
Y	13881880	G	A	G	1399954500			rs376297041	448	447	1
Y	13882646	A	C	A	1399954501	rs72609604	rs72609604	rs72609604	448	429	19
Y	13883304	G	C	G	1399954502				448	447	1
Y	13883464	A	G	A	1399954503				448	447	1
Y	13883620	G	A	G	1399954504				448	447	1
Y	13883812	C	A	C	1399954505	rs73620080	rs73620080	rs73620080	448	404	44		yes	yes		yes
Y	13885107	G	A	G	1399954506				448	447	1
Y	13885489	T	C	T	1399954507			rs376224219	448	442	6					yes
Y	13885509	A	G	A	1399954508				448	446	2
Y	13885774	A	G	A	1399954509				448	447	1
Y	13886290	A	G	A	1399954510				448	446	2
Y	13886768	G	A	G	1399954511			rs371181108	448	447	1
Y	13886875	C	G	C	1399954512				448	443	5			yes
Y	13886895	G	A	G	1399954513				448	447	1
Y	13890176	A	G	G	1399954514	rs79349870	rs79349870	rs79349870	448	179	269			yes	yes	yes
Y	13890781	G	T	G	1399954515				448	447	1
Y	13890812	G	A	G	1399954516				448	444	4				yes
Y	13891210	G	A	G	1399954517				448	447	1
Y	13891261	G	A	G	1399954518				448	446	2					yes
Y	13891341	C	T	C	1399954519				448	447	1
Y	13891964	G	C	G	1399954520		rs200245777	rs200245777	448	447	1
Y	13892513	T	A	T	1399954521				448	447	1
Y	13893007	G	T	G	1399954522				448	446	2
Y	13893740	A	C	A	1399954523				448	447	1
Y	13893894	G	T	T	1399954524				448	441	7			yes	yes	yes
Y	13894066	A	G	A	1399954525				448	446	2				yes
Y	13895715	A	C	A	1399954526				448	447	1				yes
Y	13895866	A	G	G	1399954527				448	446	2
Y	13896012	T	C	T	1399954528				448	447	1
Y	13896279	G	A	G	1399954529				448	447	1
Y	13896332	G	T	G	1399954530	rs7893091	rs7893091	rs7893091	448	424	24		yes	yes	yes
Y	13896374	G	A	G	1399954531				448	446	2
Y	13896473	C	T	C	1399954532				448	445	3
Y	13899486	C	G	C	1399954533				448	447	1
Y	13900281	T	C,A	C	1399954534	rs76679552	rs76679552	rs76679552	448	179	268	1		yes	yes	yes		yes
Y	13900590	T	C	T	1399954535	rs7067269	rs7067269	rs7067269	448	372	76			yes		yes
Y	13901249	A	G	A	1399954536				448	447	1
Y	13901264	A	C	A	1399954537				448	446	2				yes
Y	13901309	G	A	G	1399954538			rs371882815	448	440	8				yes
Y	13901383	T	C	T	1399954539				448	447	1
Y	13901907	G	A	G	1399954540				448	447	1
Y	13901918	G	C	G	1399954541			rs375510275	448	447	1				yes
Y	13901987	A	G	A	1399954542				448	447	1
Y	13902100	G	A	G	1399954543				448	447	1
Y	13902263	C	T	C	1399954544				448	447	1
Y	13902701	C	G	C	1399954545				448	445	3
Y	13902709	T	C	T	1399954546				448	447	1					yes
Y	13902717	C	T	C	1399954547				448	447	1
Y	13902777	A	C	A	1399954548				448	447	1
Y	13902907	C	G	C	1399954549				448	446	2
Y	13903094	C	T	C	1399954550				448	446	2
Y	13903103	C	T	C	1399954551				448	447	1
Y	13905452	C	T	C	1399954552				448	447	1			yes
Y	13905703	C	G	C	1399954553				448	447	1					yes
Y	13906008	G	T	G	1399954554			rs368856490	448	447	1
Y	13906032	G	T	G	1399954555				448	446	2
Y	13906192	G	T	G	1399954556				448	447	1
Y	13910186	C	T	C	1399954557				448	447	1
Y	13910191	C	T	C	1399954558				448	447	1
Y	13910271	G	C	G	1399954559				448	447	1
Y	13910295	C	T	C	1399954560				448	437	11			yes		yes
Y	13910466	G	T	G	1399954561	rs73620083	rs73620083	rs73620083	448	424	24			yes
Y	13911072	C	G	C	1399954562		rs201158119	rs201158119	448	447	1
Y	13912119	G	A	G	1399954563				448	446	2
Y	13912370	C	T	C	1399954564				448	446	2
Y	13912441	A	G	A	1399954565				448	447	1
Y	13912490	A	G	A	1399954566			rs373061279	448	447	1			yes		yes
Y	13913767	C	A	A	1399954567				448	443	5				yes			yes
Y	13914417	C	T	C	1399954568				448	446	2
Y	13914443	G	A	G	1399954569				448	446	2
Y	13918054	C	T	C	1399954570				448	446	2
Y	13918280	C	A	C	1399954571				448	446	2
Y	13918541	C	T	C	1399954572				448	447	1			yes	yes	yes
Y	13918627	A	G	A	1399954573				448	447	1
Y	13920125	C	A	C	1399954574				448	425	23			yes	yes	yes
Y	13921998	T	A	T	1399954575				448	447	1				yes
Y	13929589	G	C	G	1399954576				448	445	3
Y	13929596	T	C	T	1399954577				448	447	1
Y	13929725	C	T	C	1399954578				448	447	1
Y	13932923	T	C	T	1399954579				448	447	1
Y	13933120	G	A	G	1399954580				448	446	2
Y	13933326	A	G	A	1399954581				448	446	2
Y	13933610	G	A	G	1399954582				448	444	4			yes	yes
Y	13933643	G	C	G	1399954583				448	447	1
Y	13933783	A	G	A	1399954584				448	445	3					yes
Y	13934084	A	G	A	1399954585				448	447	1
Y	13934090	T	C	T	1399954586				448	447	1
Y	13934144	T	A	T	1399954587				448	447	1
Y	13934534	C	A	C	1399954588				448	439	9
Y	13934581	G	A	G	1399954589				448	447	1
Y	13934679	C	T	C	1399954590				448	447	1
Y	13936286	A	T	A	1399954591				448	447	1
Y	13936325	T	C	T	1399954592				448	447	1
Y	13936342	C	T	C	1399954593				448	447	1
Y	13936635	T	G	T	1399954594				448	447	1
Y	13936649	C	T	C	1399954595				448	447	1
Y	13936848	C	T	C	1399954596			rs375839082	448	447	1
Y	13937186	A	T	A	1399954597				448	447	1				yes
Y	13937516	G	T	G	1399954598				448	447	1					yes
Y	13937581	C	G	C	1399954599				448	445	3
Y	13938050	A	C	A	1399954600				448	447	1
Y	13938507	A	C	A	1399954601				448	447	1
Y	13938547	G	A	G	1399954602				448	446	2				yes
Y	13938912	T	C	T	1399954603				448	446	2
Y	13938954	A	T	A	1399954604				448	447	1
Y	13939435	C	A	C	1399954605				448	447	1
Y	13940225	G	A	G	1399954606				448	447	1
Y	13940314	C	T	C	1399954607				448	447	1
Y	13942297	C	A	C	1399954608				448	447	1
Y	13942465	C	T	C	1399954609				448	447	1
Y	13943789	G	A	G	1399954610				448	445	3				yes
Y	13944412	A	C	A	1399954611			rs373178560	448	444	4					yes
Y	13945170	C	A	C	1399954612				448	447	1
Y	13945310	C	A	C	1399954613				448	447	1		yes	yes
Y	13945322	C	T	C	1399954614				448	447	1			yes
Y	13946149	G	T	G	1399954615				448	447	1
Y	13946279	A	G	A	1399954616				448	445	3
Y	13946663	T	C	T	1399954617				448	445	3				yes
Y	13946851	G	A	G	1399954618				448	446	2
Y	13947229	C	T	C	1399954619				448	446	2
Y	13947271	G	A	G	1399954620				448	441	7					yes
Y	13947300	C	T	C	1399954621				448	446	2
Y	13947341	A	T	A	1399954622				448	447	1			yes
Y	13948025	C	T	C	1399954623				448	446	2
Y	13948330	A	C	A	1399954624				448	444	4				yes
Y	13948538	G	A	G	1399954625				448	447	1
Y	13948557	T	C	T	1399954626				448	447	1
Y	13948663	T	A	T	1399954627				448	447	1				yes
Y	13949067	G	A	G	1399954628				448	447	1
Y	13949213	G	A	G	1399954629				448	446	2
Y	13949258	G	A	G	1399954630		rs201092601	rs201092601	448	443	5			yes
Y	13949344	G	T	T	1399954631				448	446	2
Y	13949419	G	A	G	1399954632				448	447	1
Y	13949429	C	T	C	1399954633		rs201910701	rs201910701	448	446	2			yes
Y	13949466	G	A	G	1399954634				448	447	1
Y	13950984	G	A	G	1399954635				448	447	1
Y	13951006	A	G	A	1399954636				448	446	2
Y	13951230	T	A	T	1399954637				448	447	1
Y	13952104	T	C	T	1399954638				448	446	2
Y	13952379	C	T	C	1399954639				448	446	2			yes	yes
Y	13952427	G	A	G	1399954640				448	447	1
Y	13952527	G	A	G	1399954641				448	447	1			yes		yes
Y	13952852	G	A	G	1399954642				448	446	2
Y	13953551	C	T	C	1399954643				448	441	7
Y	13953616	T	C	T	1399954644				448	447	1
Y	13954306	A	G	A	1399954645				448	447	1
Y	13954466	C	T	C	1399954646				448	447	1
Y	13954494	A	T	A	1399954647				448	445	3
Y	13955099	C	T	C	1399954648			rs374057613	448	447	1
Y	13955296	T	C	T	1399954649				448	447	1
Y	13955422	A	G	A	1399954650				448	447	1
Y	13956226	G	T	G	1399954651			rs372375766	448	444	4					yes
Y	13956388	G	A	G	1399954652				448	447	1
Y	13956395	T	C	T	1399954653				448	447	1
Y	13956520	G	C	G	1399954654				448	447	1
Y	13956749	C	T	C	1399954655				448	447	1			yes	yes	yes
Y	13957191	G	T	G	1399954656				448	447	1
Y	13957238	G	C	G	1399954657			rs373469806	448	438	10					yes
Y	13957849	T	A	T	1399954658			rs370505781	448	447	1
Y	13958185	A	G	A	1399954659				448	446	2
Y	13958579	A	G	A	1399954660				448	447	1
Y	13958741	C	T	C	1399954661		rs200401768	rs200401768	448	443	5		yes	yes
Y	13958937	T	C	T	1399954662				448	441	7
Y	13958941	A	G	A	1399954663				448	446	2
Y	13959046	G	A	G	1399954664				448	447	1
Y	13959345	A	C	A	1399954665				448	447	1
Y	13959378	G	A	G	1399954666	rs9786661	rs9786661	rs9786661	448	407	41			yes	yes	yes
Y	13960289	C	G	C	1399954667				448	446	2				yes
Y	13960511	C	T	C	1399954668			rs376573457	448	443	5					yes
Y	13973116	C	A	C	1399954669				448	447	1
Y	13973295	A	G	A	1399954670				448	447	1
Y	13973980	G	A	G	1399954671				448	437	11			yes		yes
Y	13974571	C	T	C	1399954672				448	447	1
Y	13974881	C	T	C	1399954673				448	447	1
Y	13974898	C	A	C	1399954674				448	446	2
Y	13975138	T	G	T	1399954675				448	447	1
Y	13975598	G	A	G	1399954676				448	446	2					yes
Y	13975809	C	G	C	1399954677				448	447	1
Y	13976080	G	A	G	1399954678				448	447	1
Y	13976148	C	A	C	1399954679		rs199611071	rs199611071	448	443	5			yes
Y	13976447	G	A	G	1399954680				448	447	1
Y	13982140	G	A	G	1399954681				448	447	1
Y	13987899	A	T	A	1399954682				448	425	23			yes	yes	yes
Y	13988103	C	A	C	1399954683				448	447	1			yes
Y	13988143	T	C	T	1399954684				448	447	1
Y	13988345	T	A	T	1399954685				448	447	1
Y	13988391	C	T	C	1399954686				448	447	1					yes
Y	13988414	G	A	G	1399954687				448	446	2
Y	13989206	C	G	C	1399954688				448	447	1
Y	13989278	G	A	G	1399954689				448	446	2
Y	13989432	G	A	G	1399954690	rs111882576	rs111882576	rs111882576	448	421	27			yes	yes	yes
Y	13989484	G	C	G	1399954691				448	447	1
Y	13990012	C	G	C	1399954692				448	447	1
Y	13990194	T	C	T	1399954693				448	447	1
Y	13990419	C	T	C	1399954694			rs372210603	448	444	4				yes
Y	13990596	G	T	G	1399954695				448	447	1
Y	13990612	C	T	C	1399954696				448	447	1				yes
Y	13990900	T	C	T	1399954697				448	447	1
Y	13990908	A	G	A	1399954698				448	447	1
Y	13991059	A	G	A	1399954699				448	447	1
Y	13991296	C	T	C	1399954700				448	446	2
Y	13991351	G	T	G	1399954701				448	445	3
Y	13991449	G	A	G	1399954702				448	447	1
Y	13991642	A	G	A	1399954703				448	447	1
Y	13992247	C	T	C	1399954704			rs376823674	448	447	1
Y	13992338	C	G	C	1399954705	rs17306657	rs17306657	rs17306657	448	437	11					yes
Y	13992343	G	A	G	1399954706				448	447	1
Y	13992407	C	T	C	1399954707				448	447	1
Y	13992414	C	T	C	1399954708				448	447	1
Y	13992420	T	A	T	1399954709	rs74340396	rs74340396	rs74340396	448	447	1
Y	13993253	A	T	A	1399954710				448	446	2				yes
Y	13993511	C	A	C	1399954711				448	447	1
Y	13994675	G	A	G	1399954712		rs201919680	rs201919680	448	443	5			yes
Y	13995307	T	G	T	1399954713			rs375910039	448	439	9
Y	13995564	A	T	A	1399954714				448	446	2
Y	13995679	C	T	C	1399954715				448	444	4					yes
Y	13995729	A	C	A	1399954716			rs373088396	448	444	4				yes
Y	13995790	T	A	T	1399954717				448	445	3
Y	13995972	T	A	T	1399954718	rs72609613	rs72609613, rs200679744	rs72609613, rs200679744	448	409	39			yes	yes
Y	13996021	C	A	C	1399954719				448	447	1
Y	13996041	T	A	T	1399954720				448	446	2				yes
Y	13996093	C	T	C	1399954721				448	447	1
Y	13996442	G	T	G	1399954722				448	447	1
Y	13996604	C	A	C	1399954723				448	447	1
[truncated: 11,268 more rows]
